# Supplementary material for: Topology mediates transport of nanoparticles in macromolecular networks
Source: Nat Commun. 2022 Jul 14;13:4094. doi: 10.1038/s41467-022-31861-9 (PMC9283426; doi:10.1038/s41467-022-31861-9)
Supplement: Supplementary file 3 — Source Data [file 41467_2022_31861_MOESM3_ESM.xlsx]

## Sheet: Fig.2a
	d/ax	1	1.0022	1.0044	1.00661	1.00881	1.01101	1.01321	1.01542	1.01762	1.01982	1.02202	1.02422	1.02643	1.02863	1.03083	1.03303	1.03524	1.03744	1.03964	1.04184	1.04404	1.04625	1.04845	1.05065	1.05285	1.05506	1.05726	1.05946	1.06166	1.06386	1.06607	1.06827	1.07047	1.07267	1.07487	1.07708	1.07928	1.08148	1.08368	1.08589	1.08809	1.09029	1.09249	1.09469	1.0969	1.0991	1.1013	1.1035
z/2rin	DF/kBT
1e-05		0	0	0	0	0	0	0	0	0	0	0	0	0	0	0	0	0	0	0	0	0	0	0	0	0	0	0	0	0	0	0	0	0	0	0	0	0	0	0	0	0	0	0	0	0	0	0	0
1.05559e-05		0	0	0	0	0	0	0	0	0	0	0	0	0	0	0	0	0	0	0	0	0	0	0	0	0	0	0	0	0	0	0	0	0	0	0	0	0	0	0	0	0	0	0	0	0	0	0	0
1.11427e-05		0	0	0	0	0	0	0	0	0	0	0	0	0	0	0	0	0	0	0	0	0	0	0	0	0	0	0	0	0	0	0	0	0	0	0	0	0	0	0	0	0	0	0	0	0	0	0	0
1.17621e-05		0	0	0	0	0	0	0	0	0	0	0	0	0	0	0	0	0	0	0	0	0	0	0	0	0	0	0	0	0	0	0	0	0	0	0	0	0	0	0	0	0	0	0	0	0	0	0	0
1.24159e-05		0	0	0	0	0	0	0	0	0	0	0	0	0	0	0	0	0	0	0	0	0	0	0	0	0	0	0	0	0	0	0	0	0	0	0	0	0	0	0	0	0	0	0	0	0	0	0	0
1.31061e-05		0	0	0	0	0	0	0	0	0	0	0	0	0	0	0	0	0	0	0	0	0	0	0	0	0	0	0	0	0	0	0	0	0	0	0	0	0	0	0	0	0	0	0	0	0	0	0	0
1.38347e-05		0	0	0	0	0	0	0	0	0	0	0	0	0	0	0	0	0	0	0	0	0	0	0	0	0	0	0	0	0	0	0	0	0	0	0	0	0	0	0	0	0	0	0	0	0	0	0	0
1.46037e-05		0	0	0	0	0	0	0	0	0	0	0	0	0	0	0	0	0	0	0	0	0	0	0	0	0	0	0	0	0	0	0	0	0	0	0	0	0	0	0	0	0	0	0	0	0	0	0	0
1.54155e-05		0	0	0	0	0	0	0	0	0	0	0	0	0	0	0	0	0	0	0	0	0	0	0	0	0	0	0	0	0	0	0	0	0	0	0	0	0	0	0	0	0	0	0	0	0	0	0	0
1.62725e-05		0	0	0	0	0	0	0	0	0	0	0	0	0	0	0	0	0	0	0	0	0	0	0	0	0	0	0	0	0	0	0	0	0	0	0	0	0	0	0	0	0	0	0	0	0	0	0	0
1.7177e-05		0	0	0	0	0	0	0	0	0	0	0	0	0	0	0	0	0	0	0	0	0	0	0	0	0	0	0	0	0	0	0	0	0	0	0	0	0	0	0	0	0	0	0	0	0	0	0	0
1.81319e-05		0	0	0	0	0	0	0	0	0	0	0	0	0	0	0	0	0	0	0	0	0	0	0	0	0	0	0	0	0	0	0	0	0	0	0	0	0	0	0	0	0	0	0	0	0	0	0	0
1.91398e-05		0	0	0	0	0	0	0	0	0	0	0	0	0	0	0	0	0	0	0	0	0	0	0	0	0	0	0	0	0	0	0	0	0	0	0	0	0	0	0	0	0	0	0	0	0	0	0	0
2.02038e-05		0	0	0	0	0	0	0	0	0	0	0	0	0	0	0	0	0	0	0	0	0	0	0	0	0	0	0	0	0	0	0	0	0	0	0	0	0	0	0	0	0	0	0	0	0	0	0	0
2.13269e-05		0	0	0	0	0	0	0	0	0	0	0	0	0	0	0	0	0	0	0	0	0	0	0	0	0	0	0	0	0	0	0	0	0	0	0	0	0	0	0	0	0	0	0	0	0	0	0	0
2.25124e-05		0	0	0	0	0	0	0	0	0	0	0	0	0	0	0	0	0	0	0	0	0	0	0	0	0	0	0	0	0	0	0	0	0	0	0	0	0	0	0	0	0	0	0	0	0	0	0	0
2.37639e-05		0	0	0	0	0	0	0	0	0	0	0	0	0	0	0	0	0	0	0	0	0	0	0	0	0	0	0	0	0	0	0	0	0	0	0	0	0	0	0	0	0	0	0	0	0	0	0	0
2.50849e-05		0	0	0	0	0	0	0	0	0	0	0	0	0	0	0	0	0	0	0	0	0	0	0	0	0	0	0	0	0	0	0	0	0	0	0	0	0	0	0	0	0	0	0	0	0	0	0	0
2.64793e-05		0	0	0	0	0	0	0	0	0	0	0	0	0	0	0	0	0	0	0	0	0	0	0	0	0	0	0	0	0	0	0	0	0	0	0	0	0	0	0	0	0	0	0	0	0	0	0	0
2.79513e-05		0	0	0	0	0	0	0	0	0	0	0	0	0	0	0	0	0	0	0	0	0	0	0	0	0	0	0	0	0	0	0	0	0	0	0	0	0	0	0	0	0	0	0	0	0	0	0	0
2.95051e-05		0	0	0	0	0	0	0	0	0	0	0	0	0	0	0	0	0	0	0	0	0	0	0	0	0	0	0	0	0	0	0	0	0	0	0	0	0	0	0	0	0	0	0	0	0	0	0	0
3.11452e-05		0	0	0	0	0	0	0	0	0	0	0	0	0	0	0	0	0	0	0	0	0	0	0	0	0	0	0	0	0	0	0	0	0	0	0	0	0	0	0	0	0	0	0	0	0	0	0	0
3.28766e-05		0	0	0	0	0	0	0	0	0	0	0	0	0	0	0	0	0	0	0	0	0	0	0	0	0	0	0	0	0	0	0	0	0	0	0	0	0	0	0	0	0	0	0	0	0	0	0	0
3.47042e-05		0	0	0	0	0	0	0	0	0	0	0	0	0	0	0	0	0	0	0	0	0	0	0	0	0	0	0	0	0	0	0	0	0	0	0	0	0	0	0	0	0	0	0	0	0	0	0	0
3.66333e-05		0	0	0	0	0	0	0	0	0	0	0	0	0	0	0	0	0	0	0	0	0	0	0	0	0	0	0	0	0	0	0	0	0	0	0	0	0	0	0	0	0	0	0	0	0	0	0	0
3.86697e-05		0	0	0	0	0	0	0	0	0	0	0	0	0	0	0	0	0	0	0	0	0	0	0	0	0	0	0	0	0	0	0	0	0	0	0	0	0	0	0	0	0	0	0	0	0	0	0	0
4.08193e-05		0	0	0	0	0	0	0	0	0	0	0	0	0	0	0	0	0	0	0	0	0	0	0	0	0	0	0	0	0	0	0	0	0	0	0	0	0	0	0	0	0	0	0	0	0	0	0	0
4.30885e-05		0	0	0	0	0	0	0	0	0	0	0	0	0	0	0	0	0	0	0	0	0	0	0	0	0	0	0	0	0	0	0	0	0	0	0	0	0	0	0	0	0	0	0	0	0	0	0	0
4.54837e-05		0	0	0	0	0	0	0	0	0	0	0	0	0	0	0	0	0	0	0	0	0	0	0	0	0	0	0	0	0	0	0	0	0	0	0	0	0	0	0	0	0	0	0	0	0	0	0	0
4.80121e-05		0	0	0	0	0	0	0	0	0	0	0	0	0	0	0	0	0	0	0	0	0	0	0	0	0	0	0	0	0	0	0	0	0	0	0	0	0	0	0	0	0	0	0	0	0	0	0	0
5.0681e-05		0	0	0	0	0	0	0	0	0	0	0	0	0	0	0	0	0	0	0	0	0	0	0	0	0	0	0	0	0	0	0	0	0	0	0	0	0	0	0	0	0	0	0	0	0	0	0	0
5.34983e-05		0	0	0	0	0	0	0	0	0	0	0	0	0	0	0	0	0	0	0	0	0	0	0	0	0	0	0	0	0	0	0	0	0	0	0	0	0	0	0	0	0	0	0	0	0	0	0	0
5.64723e-05		0	0	0	0	0	0	0	0	0	0	0	0	0	0	0	0	0	0	0	0	0	0	0	0	0	0	0	0	0	0	0	0	0	0	0	0	0	0	0	0	0	0	0	0	0	0	0	0
5.96115e-05		0	0	0	0	0	0	0	0	0	0	0	0	0	0	0	0	0	0	0	0	0	0	0	0	0	0	0	0	0	0	0	0	0	0	0	0	0	0	0	0	0	0	0	0	0	0	0	0
6.29252e-05		0	0	0	0	0	0	0	0	0	0	0	0	0	0	0	0	0	0	0	0	0	0	0	0	0	0	0	0	0	0	0	0	0	0	0	0	0	0	0	0	0	0	0	0	0	0	0	0
6.64232e-05		0	0	0	0	0	0	0	0	0	0	0	0	0	0	0	0	0	0	0	0	0	0	0	0	0	0	0	0	0	0	0	0	0	0	0	0	0	0	0	0	0	0	0	0	0	0	0	0
7.01156e-05		0	0	0	0	0	0	0	0	0	0	0	0	0	0	0	0	0	0	0	0	0	0	0	0	0	0	0	0	0	0	0	0	0	0	0	0	0	0	0	0	0	0	0	0	0	0	0	0
7.40132e-05		0	0	0	0	0	0	0	0	0	0	0	0	0	0	0	0	0	0	0	0	0	0	0	0	0	0	0	0	0	0	0	0	0	0	0	0	0	0	0	0	0	0	0	0	0	0	0	0
7.81276e-05		0	0	0	0	0	0	0	0	0	0	0	0	0	0	0	0	0	0	0	0	0	0	0	0	0	0	0	0	0	0	0	0	0	0	0	0	0	0	0	0	0	0	0	0	0	0	0	0
8.24706e-05		0	0	0	0	0	0	0	0	0	0	0	0	0	0	0	0	0	0	0	0	0	0	0	0	0	0	0	0	0	0	0	0	0	0	0	0	0	0	0	0	0	0	0	0	0	0	0	0
8.70551e-05		0	0	0	0	0	0	0	0	0	0	0	0	0	0	0	0	0	0	0	0	0	0	0	0	0	0	0	0	0	0	0	0	0	0	0	0	0	0	0	0	0	0	0	0	0	0	0	0
9.18944e-05		0	0	0	0	0	0	0	0	0	0	0	0	0	0	0	0	0	0	0	0	0	0	0	0	0	0	0	0	0	0	0	0	0	0	0	0	0	0	0	0	0	0	0	0	0	0	0	0
9.70027e-05		0	0	0	0	0	0	0	0	0	0	0	0	0	0	0	0	0	0	0	0	0	0	0	0	0	0	0	0	0	0	0	0	0	0	0	0	0	0	0	0	0	0	0	0	0	0	0	0
0.000102395		0	0	0	0	0	0	0	0	0	0	0	0	0	0	0	0	0	0	0	0	0	0	0	0	0	0	0	0	0	0	0	0	0	0	0	0	0	0	0	0	0	0	0	0	0	0	0	0
0.000108087		0	0	0	0	0	0	0	0	0	0	0	0	0	0	0	0	0	0	0	0	0	0	0	0	0	0	0	0	0	0	0	0	0	0	0	0	0	0	0	0	0	0	0	0	0	0	0	0
0.000114095		0	0	0	0	0	0	0	0	0	0	0	0	0	0	0	0	0	0	0	0	0	0	0	0	0	0	0	0	0	0	0	0	0	0	0	0	0	0	0	0	0	0	0	0	0	0	0	0
0.000120438		0	0	0	0	0	0	0	0	0	0	0	0	0	0	0	0	0	0	0	0	0	0	0	0	0	0	0	0	0	0	0	0	0	0	0	0	0	0	0	0	0	0	0	0	0	0	0	0
0.000127133		0	0	0	0	0	0	0	0	0	0	0	0	0	0	0	0	0	0	0	0	0	0	0	0	0	0	0	0	0	0	0	0	0	0	0	0	0	0	0	0	0	0	0	0	0	0	0	0
0.0001342		0	0	0	0	0	0	0	0	0	0	0	0	0	0	0	0	0	0	0	0	0	0	0	0	0	0	0	0	0	0	0	0	0	0	0	0	0	0	0	0	0	0	0	0	0	0	0	0
0.00014166		0	0	0	0	0	0	0	0	0	0	0	0	0	0	0	0	0	0	0	0	0	0	0	0	0	0	0	0	0	0	0	0	0	0	0	0	0	0	0	0	0	0	0	0	0	0	0	0
0.000149535		0	0	0	0	0	0	0	0	0	0	0	0	0	0	0	0	0	0	0	0	0	0	0	0	0	0	0	0	0	0	0	0	0	0	0	0	0	0	0	0	0	0	0	0	0	0	0	0
0.000157847		0	0	0	0	0	0	0	0	0	0	0	0	0	0	0	0	0	0	0	0	0	0	0	0	0	0	0	0	0	0	0	0	0	0	0	0	0	0	0	0	0	0	0	0	0	0	0	0
0.000166622		0	0	0	0	0	0	0	0	0	0	0	0	0	0	0	0	0	0	0	0	0	0	0	0	0	0	0	0	0	0	0	0	0	0	0	0	0	0	0	0	0	0	0	0	0	0	0	0
0.000175884		0	0	0	0	0	0	0	0	0	0	0	0	0	0	0	0	0	0	0	0	0	0	0	0	0	0	0	0	0	0	0	0	0	0	0	0	0	0	0	0	0	0	0	0	0	0	0	0
0.000185661		0	0	0	0	0	0	0	0	0	0	0	0	0	0	0	0	0	0	0	0	0	0	0	0	0	0	0	0	0	0	0	0	0	0	0	0	0	0	0	0	0	0	0	0	0	0	0	0
0.000195982		0	0	0	0	0	0	0	0	0	0	0	0	0	0	0	0	0	0	0	0	0	0	0	0	0	0	0	0	0	0	0	0	0	0	0	0	0	0	0	0	0	0	0	0	0	0	0	0
0.000206877		0	0	0	0	0	0	0	0	0	0	0	0	0	0	0	0	0	0	0	0	0	0	0	0	0	0	0	0	0	0	0	0	0	0	0	0	0	0	0	0	0	0	0	0	0	0	0	0
0.000218377		0	0	0	0	0	0	0	0	0	0	0	0	0	0	0	0	0	0	0	0	0	0	0	0	0	0	0	0	0	0	0	0	0	0	0	0	0	0	0	0	0	0	0	0	0	0	0	0
0.000230516		0	0	0	0	0	0	0	0	0	0	0	0	0	0	0	0	0	0	0	0	0	0	0	0	0	0	0	0	0	0	0	0	0	0	0	0	0	0	0	0	0	0	0	0	0	0	0	0
0.00024333		0	0	0	0	0	0	0	0	0	0	0	0	0	0	0	0	0	0	0	0	0	0	0	0	0	0	0	0	0	0	0	0	0	0	0	0	0	0	0	0	0	0	0	0	0	0	0	0
0.000256857		0	0	0	0	0	0	0	0	0	0	0	0	0	0	0	0	0	0	0	0	0	0	0	0	0	0	0	0	0	0	0	0	0	0	0	0	0	0	0	0	0	0	0	0	0	0	0	0
0.000271135		0	0	0	0	0	0	0	0	0	0	0	0	0	0	0	0	0	0	0	0	0	0	0	0	0	0	0	0	0	0	0	0	0	0	0	0	0	0	0	0	0	0	0	0	0	0	0	0
0.000286207		0	0	0	0	0	0	0	0	0	0	0	0	0	0	0	0	0	0	0	0	0	0	0	0	0	0	0	0	0	0	0	0	0	0	0	0	0	0	0	0	0	0	0	0	0	0	0	0
0.000302117		0	0	0	0	0	0	0	0	0	0	0	0	0	0	0	0	0	0	0	0	0	0	0	0	0	0	0	0	0	0	0	0	0	0	0	0	0	0	0	0	0	0	0	0	0	0	0	0
0.000318912		0	0	0	0	0	0	0	0	0	0	0	0	0	0	0	0	0	0	0	0	0	0	0	0	0	0	0	0	0	0	0	0	0	0	0	0	0	0	0	0	0	0	0	0	0	0	0	0
0.00033664		0	0	0	0	0	0	0	0	0	0	0	0	0	0	0	0	0	0	0	0	0	0	0	0	0	0	0	0	0	0	0	0	0	0	0	0	0	0	0	0	0	0	0	0	0	0	0	0
0.000355353		0	0	0	0	0	0	0	0	0	0	0	0	0	0	0	0	0	0	0	0	0	0	0	0	0	0	0	0	0	0	0	0	0	0	0	0	0	0	0	0	0	0	0	0	0	0	0	0
0.000375107		0	0	0	0	0	0	0	0	0	0	0	0	0	0	0	0	0	0	0	0	0	0	0	0	0	0	0	0	0	0	0	0	0	0	0	0	0	0	0	0	0	0	0	0	0	0	0	0
0.000395959		0	0	0	0	0	0	0	0	0	0	0	0	0	0	0	0	0	0	0	0	0	0	0	0	0	0	0	0	0	0	0	0	0	0	0	0	0	0	0	0	0	0	0	0	0	0	0	0
0.00041797		0	0	0	0	0	0	0	0	0	0	0	0	0	0	0	0	0	0	0	0	0	0	0	0	0	0	0	0	0	0	0	0	0	0	0	0	0	0	0	0	0	0	0	0	0	0	0	0
0.000441204		0	0	0	0	0	0	0	0	0	0	0	0	0	0	0	0	0	0	0	0	0	0	0	0	0	0	0	0	0	0	0	0	0	0	0	0	0	0	0	0	0	0	0	0	0	0	0	0
0.00046573		0	0	0	0	0	0	0	0	0	0	0	0	0	0	0	0	0	0	0	0	0	0	0	0	0	0	0	0	0	0	0	0	0	0	0	0	0	0	0	0	0	0	0	0	0	0	0	0
0.00049162		0	0	0	0	0	0	0	0	0	0	0	0	0	0	0	0	0	0	0	0	0	0	0	0	0	0	0	0	0	0	0	0	0	0	0	0	0	0	0	0	0	0	0	0	0	0	0	0
0.000518948		0	0	0	0	0	0	0	0	0	0	0	0	0	0	0	0	0	0	0	0	0	0	0	0	0	0	0	0	0	0	0	0	0	0	0	0	0	0	0	0	0	0	0	0	0	0	0	0
0.000547796		0	0	0	0	0	0	0	0	0	0	0	0	0	0	0	0	0	0	0	0	0	0	0	0	0	0	0	0	0	0	0	0	0	0	0	0	0	0	0	0	0	0	0	0	0	0	0	0
0.000578247		0	0	0	0	0	0	0	0	0	0	0	0	0	0	0	0	0	0	0	0	0	0	0	0	0	0	0	0	0	0	0	0	0	0	0	0	0	0	0	0	0	0	0	0	0	0	0	0
0.000610392		0	0	0	0	0	0	0	0	0	0	0	0	0	0	0	0	0	0	0	0	0	0	0	0	0	0	0	0	0	0	0	0	0	0	0	0	0	0	0	0	0	0	0	0	0	0	0	0
0.000644323		0	0	0	0	0	0	0	0	0	0	0	0	0	0	0	0	0	0	0	0	0	0	0	0	0	0	0	0	0	0	0	0	0	0	0	0	0	0	0	0	0	0	0	0	0	0	0	0
0.00068014		0	0	0	0	0	0	0	0	0	0	0	0	0	0	0	0	0	0	0	0	0	0	0	0	0	0	0	0	0	0	0	0	0	0	0	0	0	0	0	0	0	0	0	0	0	0	0	0
0.000717948		0	0	0	0	0	0	0	0	0	0	0	0	0	0	0	0	0	0	0	0	0	0	0	0	0	0	0	0	0	0	0	0	0	0	0	0	0	0	0	0	0	0	0	0	0	0	0	0
0.000757858		0	0	0	0	0	0	0	0	0	0	0	0	0	0	0	0	0	0	0	0	0	0	0	0	0	0	0	0	0	0	0	0	0	0	0	0	0	0	0	0	0	0	0	0	0	0	0	0
0.000799987		0	0	0	0	0	0	0	0	0	0	0	0	0	0	0	0	0	0	0	0	0	0	0	0	0	0	0	0	0	0	0	0	0	0	0	0	0	0	0	0	0	0	0	0	0	0	0	0
0.000844457		0	0	0	0	0	0	0	0	0	0	0	0	0	0	0	0	0	0	0	0	0	0	0	0	0	0	0	0	0	0	0	0	0	0	0	0	0	0	0	0	0	0	0	0	0	0	0	0
0.0008914		0	0	0	0	0	0	0	0	0	0	0	0	0	0	0	0	0	0	0	0	0	0	0	0	0	0	0	0	0	0	0	0	0	0	0	0	0	0	0	0	0	0	0	0	0	0	0	0
0.000940952		0	0	0	0	0	0	0	0	0	0	0	0	0	0	0	0	0	0	0	0	0	0	0	0	0	0	0	0	0	0	0	0	0	0	0	0	0	0	0	0	0	0	0	0	0	0	0	0
0.000993258		0	0	0	0	0	0	0	0	0	0	0	0	0	0	0	0	0	0	0	0	0	0	0	0	0	0	0	0	0	0	0	0	0	0	0	0	0	0	0	0	0	0	0	0	0	0	0	0
0.00104847		0	0	0	0	0	0	0	0	0	0	0	0	0	0	0	0	0	0	0	0	0	0	0	0	0	0	0	0	0	0	0	0	0	0	0	0	0	0	0	0	0	0	0	0	0	0	0	0
0.00110676		0	0	0	0	0	0	0	0	0	0	0	0	0	0	0	0	0	0	0	0	0	0	0	0	0	0	0	0	0	0	0	0	0	0	0	0	0	0	0	0	0	0	0	0	0	0	0	0
0.00116828		0	0	0	0	0	0	0	0	0	0	0	0	0	0	0	0	0	0	0	0	0	0	0	0	0	0	0	0	0	0	0	0	0	0	0	0	0	0	0	0	0	0	0	0	0	0	0	0
0.00123322		0	0	0	0	0	0	0	0	0	0	0	0	0	0	0	0	0	0	0	0	0	0	0	0	0	0	0	0	0	0	0	0	0	0	0	0	0	0	0	0	0	0	0	0	0	0	0	0
0.00130178		0	0	0	0	0	0	0	0	0	0	0	0	0	0	0	0	0	0	0	0	0	0	0	0	0	0	0	0	0	0	0	0	0	0	0	0	0	0	0	0	0	0	0	0	0	0	0	0
0.00137414		0	0	0	0	0	0	0	0	0	0	0	0	0	0	0	0	0	0	0	0	0	0	0	0	0	0	0	0	0	0	0	0	0	0	0	0	0	0	0	0	0	0	0	0	0	0	0	0
0.00145053		0	0	0	0	0	0	0	0	0	0	0	0	0	0	0	0	0	0	0	0	0	0	0	0	0	0	0	0	0	0	0	0	0	0	0	0	0	0	0	0	0	0	0	0	0	0	0	0
0.00153116		0	0	0	0	0	0	0	0	0	0	0	0	0	0	0	0	0	0	0	0	0	0	0	0	0	0	0	0	0	0	0	0	0	0	0	0	0	0	0	0	0	0	0	0	0	0	0	0
0.00161628		0	0	0	0	0	0	0	0	0	0	0	0	0	0	0	0	0	0	0	0	0	0	0	0	0	0	0	0	0	0	0	0	0	0	0	0	0	0	0	0	0	0	0	0	0	0	0	0
0.00170612		0	0	0	0	0	0	0	0	0	0	0	0	0	0	0	0	0	0	0	0	0	0	0	0	0	0	0	0	0	0	0	0	0	0	0	0	0	0	0	0	0	0	0	0	0	0	0	0
0.00180097		0	0	0	0	0	0	0	0	0	0	0	0	0	0	0	0	0	0	0	0	0	0	0	0	0	0	0	0	0	0	0	0	0	0	0	0	0	0	0	0	0	0	0	0	0	0	0	0
0.00190108		0	0	0	0	0	0	0	0	0	0	0	0	0	0	0	0	0	0	0	0	0	0	0	0	0	0	0	0	0	0	0	0	0	0	0	0	0	0	0	0	0	0	0	0	0	0	0	0
0.00200676		0	0	0	0	0	0	0	0	0	0	0	0	0	0	0	0	0	0	0	0	0	0	0	0	0	0	0	0	0	0	0	0	0	0	0	0	0	0	0	0	0	0	0	0	0	0	0	0
0.00211831		0	0	0	0	0	0	0	0	0	0	0	0	0	0	0	0	0	0	0	0	0	0	0	0	0	0	0	0	0	0	0	0	0	0	0	0	0	0	0	0	0	0	0	0	0	0	0	0
0.00223607		0	0	0	0	0	0	0	0	0	0	0	0	0	0	0	0	0	0	0	0	0	0	0	0	0	0	0	0	0	0	0	0	0	0	0	0	0	0	0	0	0	0	0	0	0	0	0	0
0.00236037		0	0	0	0	0	0	0	0	0	0	0	0	0	0	0	0	0	0	0	0	0	0	0	0	0	0	0	0	0	0	0	0	0	0	0	0	0	0	0	0	0	0	0	0	0	0	0	0
0.00249158		0	0	0	0	0	0	0	0	0	0	0	0	0	0	0	0	0	0	0	0	0	0	0	0	0	0	0	0	0	0	0	0	0	0	0	0	0	0	0	0	0	0	0	0	0	0	0	0
0.00263008		0	0	0	0	0	0	0	0	0	0	0	0	0	0	0	0	0	0	0	0	0	0	0	0	0	0	0	0	0	0	0	0	0	0	0	0	0	0	0	0	0	0	0	0	0	0	0	0
0.00277629		0	0	0	0	0	0	0	0	0	0	0	0	0	0	0	0	0	0	0	0	0	0	0	0	0	0	0	0	0	0	0	0	0	0	0	0	0	0	0	0	0	0	0	0	0	0	0	0
0.00293062		0	0	0	0	0	0	0	0	0	0	0	0	0	0	0	0	0	0	0	0	0	0	0	0	0	0	0	0	0	0	0	0	0	0	0	0	0	0	0	0	0	0	0	0	0	0	0	0
0.00309353		0	0	0	0	0	0	0	0	0	0	0	0	0	0	0	0	0	0	0	0	0	0	0	0	0	0	0	0	0	0	0	0	0	0	0	0	0	0	0	0	0	0	0	0	0	0	0	0
0.00326549		0	0	0	0	0	0	0	0	0	0	0	0	0	0	0	0	0	0	0	0	0	0	0	0	0	0	0	0	0	0	0	0	0	0	0	0	0	0	0	0	0	0	0	0	0	0	0	0
0.00344702		0	0	0	0	0	0	0	0	0	0	0	0	0	0	0	0	0	0	0	0	0	0	0	0	0	0	0	0	0	0	0	0	0	0	0	0	0	0	0	0	0	0	0	0	0	0	0	0
0.00363864		0	0	0	0	0	0	0	0	0	0	0	0	0	0	0	0	0	0	0	0	0	0	0	0	0	0	0	0	0	0	0	0	0	0	0	0	0	0	0	0	0	0	0	0	0	0	0	0
0.0038409		0	0	0	0	0	0	0	0	0	0	0	0	0	0	0	0	0	0	0	0	0	0	0	0	0	0	0	0	0	0	0	0	0	0	0	0	0	0	0	0	0	0	0	0	0	0	0	0
0.00405442		0	0	0	0	0	0	0	0	0	0	0	0	0	0	0	0	0	0	0	0	0	0	0	0	0	0	0	0	0	0	0	0	0	0	0	0	0	0	0	0	0	0	0	0	0	0	0	0
0.0042798		0	0	0	0	0	0	0	0	0	0	0	0	0	0	0	0	0	0	0	0	0	0	0	0	0	0	0	0	0	0	0	0	0	0	0	0	0	0	0	0	0	0	0	0	0	0	0	0
0.00451771		0	0	0	0	0	0	0	0	0	0	0	0	0	0	0	0	0	0	0	0	0	0	0	0	0	0	0	0	0	0	0	0	0	0	0	0	0	0	0	0	0	0	0	0	0	0	0	0
0.00476884		0	0	0	0	0	0	0	0	0	0	0	0	0	0	0	0	0	0	0	0	0	0	0	0	0	0	0	0	0	0	0	0	0	0	0	0	0	0	0	0	0	0	0	0	0	0	0	0
0.00503394		0	0	0	0	0	0	0	0	0	0	0	0	0	0	0	0	0	0	0	0	0	0	0	0	0	0	0	0	0	0	0	0	0	0	0	0	0	0	0	0	0	0	0	0	0	0	0	0
0.00531377		0	0	0	0	0	0	0	0	0	0	0	0	0	0	0	0	0	0	0	0	0	0	0	0	0	0	0	0	0	0	0	0	0	0	0	0	0	0	0	0	0	0	0	0	0	0	0	0
0.00560916		0	0	0	0	0	0	0	0	0	0	0	0	0	0	0	0	0	0	0	0	0	0	0	0	0	0	0	0	0	0	0	0	0	0	0	0	0	0	0	0	0	0	0	0	0	0	0	0
0.00592096		0	0	0	0	0	0	0	0	0	0	0	0	0	0	0	0	0	0	0	0	0	0	0	0	0	0	0	0	0	0	0	0	0	0	0	0	0	0	0	0	0	0	0	0	0	0	0	0
0.0062501		0	0	0	0	0	0	0	0	0	0	0	0	0	0	0	0	0	0	0	0	0	0	0	0	0	0	0	0	0	0	0	0	0	0	0	0	0	0	0	0	0	0	0	0	0	0	0	0
0.00659754		0	0	0	0	0	0	0	0	0	0	0	0	0	0	0	0	0	0	0	0	0	0	0	0	0	0	0	0	0	0	0	0	0	0	0	0	0	0	0	0	0	0	0	0	0	0	0	0
0.00696429		0	0	0	0	0	0	0	0	0	0	0	0	0	0	0	0	0	0	0	0	0	0	0	0	0	0	0	0	0	0	0	0	0	0	0	0	0	0	0	0	0	0	0	0	0	0	0	0
0.00735143		0	0	0	0	0	0	0	0	0	0	0	0	0	0	0	0	0	0	0	0	0	0	0	0	0	0	0	0	0	0	0	0	0	0	0	0	0	0	0	0	0	0	0	0	0	0	0	0
0.00776009		0	0	0	0	0	0	0	0	0	0	0	0	0	0	0	0	0	0	0	0	0	0	0	0	0	0	0	0	0	0	0	0	0	0	0	0	0	0	0	0	0	0	0	0	0	0	0	0
0.00819146		0	0	0	0	0	0	0	0	0	0	0	0	0	0	0	0	0	0	0	0	0	0	0	0	0	0	0	0	0	0	0	0	0	0	0	0	0	0	0	0	0	0	0	0	0	0	0	0
0.00864682		0	0	0	0	0	0	0	0	0	0	0	0	0	0	0	0	0	0	0	0	0	0	0	0	0	0	0	0	0	0	0	0	0	0	0	0	0	0	0	0	0	0	0	0	0	0	0	0
0.00912749		0	0	0	0	0	0	0	0	0	0	0	0	0	0	0	0	0	0	0	0	0	0	0	0	0	0	0	0	0	0	0	0	0	0	0	0	0	0	0	0	0	0	0	0	0	0	0	0
0.00963487		0	0	0	0	0	0	0	0	0	0	0	0	0	0	0	0	0	0	0	0	0	0	0	0	0	0	0	0	0	0	0	0	0	0	0	0	0	0	0	0	0	0	0	0	0	0	0	0
0.0101705		0	0	0	0	0	0	0	0	0	0	0	0	0	0	0	0	0	0	0	0	0	0	0	0	0	0	0	0	0	0	0	0	0	0	0	0	0	0	0	0	0	0	0	0	0	0	0	0
0.0107358		0	0	0	0	0	0	0	0	0	0	0	0	0	0	0	0	0	0	0	0	0	0	0	0	0	0	0	0	0	0	0	0	0	0	0	0	0	0	0	0	0	0	0	0	0	0	0	0
0.0113326		0	0	0	0	0	0	0	0	0	0	0	0	0	0	0	0	0	0	0	0	0	0	0	0	0	0	0	0	0	0	0	0	0	0	0	0	0	0	0	0	0	0	0	0	0	0	0	0
0.0119626		0	0	0	0	0	0	0	0	0	0	0	0	0	0	0	0	0	0	0	0	0	0	0	0	0	0	0	0	0	0	0	0	0	0	0	0	0	0	0	0	0	0	0	0	0	0	0	0
0.0126276		0	0	0	0	0	0	0	0	0	0	0	0	0	0	0	0	0	0	0	0	0	0	0	0	0	0	0	0	0	0	0	0	0	0	0	0	0	0	0	0	0	0	0	0	0	0	0	0
0.0133295		0	0	0	0	0	0	0	0	0	0	0	0	0	0	0	0	0	0	0	0	0	0	0	0	0	0	0	0	0	0	0	0	0	0	0	0	0	0	0	0	0	0	0	0	0	0	0	0
0.0140705		0	0	0	0	0	0	0	0	0	0	0	0	0	0	0	0	0	0	0	0	0	0	0	0	0	0	0	0	0	0	0	0	0	0	0	0	0	0	0	0	0	0	0	0	0	0	0	0
0.0148527		0	0	0	0	0	0	0	0	0	0	0	0	0	0	0	0	0	0	0	0	0	0	0	0	0	0	0	0	0	0	0	0	0	0	0	0	0	0	0	0	0	0	0	0	0	0	0	0
0.0156783		0	0	0	0	0	0	0	0	0	0	0	0	0	0	0	0	0	0	0	0	0	0	0	0	0	0	0	0	0	0	0	0	0	0	0	0	0	0	0	0	0	0	0	0	0	0	0	0
0.0165499		0	0	0	0	0	0	0	0	0	0	0	0	0	0	0	0	0	0	0	0	0	0	0	0	0	0	0	0	0	0	0	0	0	0	0	0	0	0	0	0	0	0	0	0	0	0	0	0
0.0174699		0	0	0	0	0	0	0	0	0	0	0	0	0	0	0	0	0	0	0	0	0	0	0	0	0	0	0	0	0	0	0	0	0	0	0	0	0	0	0	0	0	0	0	0	0	0	0	0
0.018441		0	0	0	0	0	0	0	0	0	0	0	0	0	0	0	0	0	0	0	0	0	0	0	0	0	0	0	0	0	0	0	0	0	0	0	0	0	0	0	0	0	0	0	0	0	0	0	0
0.0194661		0	0	0	0	0	0	0	0	0	0	0	0	0	0	0	0	0	0	0	0	0	0	0	0	0	0	0	0	0	0	0	0	0	0	0	0	0	0	0	0	0	0	0	0	0	0	0	0
0.0205482		0	0	0	0	0	0	0	0	0	0	0	0	0	0	0	0	0	0	0	0	0	0	0	0	0	0	0	0	0	0	0	0	0	0	0	0	0	0	0	0	0	0	0	0	0	0	0	0
0.0216905		0	0	0	0	0	0	0	0	0	0	0	0	0	0	0	0	0	0	0	0	0	0	0	0	0	0	0	0	0	0	0	0	0	0	0	0	0	0	0	0	0	0	0	0	0	0	0	0
0.0228962		0	0	0	0	0	0	0	0	0	0	0	0	0	0	0	0	0	0	0	0	0	0	0	0	0	0	0	0	0	0	0	0	0	0	0	0	0	0	0	0	0	0	0	0	0	0	0	0
0.024169		0	0	0	0	0	0	0	0	0	0	0	0	0	0	0	0	0	0	0	0	0	0	0	0	0	0	0	0	0	0	0	0	0	0	0	0	0	0	0	0	0	0	0	0	0	0	0	0
0.0255125		0	0	0	0	0	0	0	0	0	0	0	0	0	0	0	0	0	0	0	0	0	0	0	0	0	0	0	0	0	0	0	0	0	0	0	0	0	0	0	0	0	0	0	0	0	0	0	0
0.0269307		0	0	0	0	0	0	0	0	0	0	0	0	0	0	0	0	0	0	0	0	0	0	0	0	0	0	0	0	0	0	0	0	0	0	0	0	0	0	0	0	0	0	0	0	0	0	0	0
0.0284278		0	0	0	0	0	0	0	0	0	0	0	0	0	0	0	0	0	0	0	0	0	0	0	0	0	0	0	0	0	0	0	0	0	0	0	0	0	0	0	0	0	0	0	0	0	0	0	0
0.0300081		0	0	0	0	0	0	0	0	0	0	0	0	0	0	0	0	0	0	0	0	0	0	0	0	0	0	0	0	0	0	0	0	0	0	0	0	0	0	0	0	0	0	0	0	0	0	0	0
0.0316762		0	0	0	0	0	0	0	0	0	0	0	0	0	0	0	0	0	0	0	0	0	0	0	0	0	0	0	0	0	0	0	0	0	0	0	0	0	0	0	0	0	0	0	0	0	0	0	0
0.033437		0	0	0	0	0	0	0	0	0	0	0	0	0	0	0	0	0	0	0	0	0	0	0	0	0	0	0	0	0	0	0	0	0	0	0	0	0	0	0	0	0	0	0	0	0	0	0	0
0.0352957		0	0	0	0	0	0	0	0	0	0	0	0	0	0	0	0	0	0	0	0	0	0	0	0	0	0	0	0	0	0	0	0	0	0	0	0	0	0	0	0	0	0	0	0	0	0	0	0
0.0372578		0	0	0	0	0	0	0	0	0	0	0	0	0	0	0	0	0	0	0	0	0	0	0	0	0	0	0	0	0	0	0	0	0	0	0	0	0	0	0	0	0	0	0	0	0	0	0	0
0.0393289		0	0	0	0	0	0	0	0	0	0	0	0	0	0	0	0	0	0	0	0	0	0	0	0	0	0	0	0	0	0	0	0	0	0	0	0	0	0	0	0	0	0	0	0	0	0	0	0
0.0415152		0	0	0	0	0	0	0	0	0	0	0	0	0	0	0	0	0	0	0	0	0	0	0	0	0	0	0	0	0	0	0	0	0	0	0	0	0	0	0	0	0	0	0	0	0	0	0	0
0.043823		0	0	0	0	0	0	0	0	0	0	0	0	0	0	0	0	0	0	0	0	0	0	0	0	0	0	0	0	0	0	0	0	0	0	0	0	0	0	0	0	0	0	0	0	0	0	0	0
0.046259		0	0	0	0	0	0	0	0	0	0	0	0	0	0	0	0	0	0	0	0	0	0	0	0	0	0	0	0	0	0	0	0	0	0	0	0	0	0	0	0	0	0	0	0	0	0	0	0
0.0488305		0	0	0	0	0	0	0	0	0	0	0	0	0	0	0	0	0	0	0	0	0	0	0	0	0	0	0	0	0	0	0	0	0	0	0	0	0	0	0	0	0	0	0	0	0	0	0	0
0.051545		0	0	0	0	0	0	0	0	0	0	0	0	0	0	0	0	0	0	0	0	0	0	0	0	0	0	0	0	0	0	0	0	0	0	0	0	0	0	0	0	0	0	0	0	0	0	0	0
0.0544103		0	0	0	0	0	0	0	0	0	0	0	0	0	0	0	0	0	0	0	0	0	0	0	0	0	0	0	0	0	0	0	0	0	0	0	0	0	0	0	0	0	0	0	0	0	0	0	0
0.0574349		0	0	0	0	0	0	0	0	0	0	0	0	0	0	0	0	0	0	0	0	0	0	0	0	0	0	0	0	0	0	0	0	0	0	0	0	0	0	0	0	0	0	0	0	0	0	0	0
0.0606277		0	0	0	0	0	0	0	0	0	0	0	0	0	0	0	0	0	0	0	0	0	0	0	0	0	0	0	0	0	0	0	0	0	0	0	0	0	0	0	0	0	0	0	0	0	0	0	0
0.0639979		0	0	0	0	0	0	0	0	0	0	0	0	0	0	0	0	0	0	0	0	0	0	0	0	0	0	0	0	0	0	0	0	0	0	0	0	0	0	0	0	0	0	0	0	0	0	0	0
0.0675555		0	0	0	0	0	0	0	0	0	0	0	0	0	0	0	0	0	0	0	0	0	0	0	0	0	0	0	0	0	0	0	0	0	0	0	0	0	0	0	0	0	0	0	0	0	0	0	0
0.0713108		0	0	0	0	0	0	0	0	0	0	0	0	0	0	0	0	0	0	0	0	0	0	0	0	0	0	0	0	0	0	0	0	0	0	0	0	0	0	0	0	0	0	0	0	0	0	0	0
0.0752749		0	0	0	0	0	0	0	0	0	0	0	0	0	0	0	0	0	0	0	0	0	0	0	0	0	0	0	0	0	0	0	0	0	0	0	0	0	0	0	0	0	0	0	0	0	0	0	0
0.0794594		0	0	0	0	0	0	0	0	0	0	0	0	0	0	0	0	0	0	0	0	0	0	0	0	0	0	0	0	0	0	0	0	0	0	0	0	0	0	0	0	0	0	0	0	0	0	0	0
0.0838764		0	0	0	0	0	0	0	0	0	0	0	0	0	0	0	0	0	0	0	0	0	0	0	0	0	0	0	0	0	0	0	0	0	0	0	0	0	0	0	0	0	0	0	0	0	0	0	0
0.088539		0	0	0	0	0	0	0	0	0	0	0	0	0	0	0	0	0	0	0	0	0	0	0	0	0	0	0	0	0	0	0	0	0	0	0	0	0	0	0	0	0	0	0	0	0	0	0	0
0.0934608		0	0	0	0	0	0	0	0	0	0	0	0	0	0	0	0	0	0	0	0	0	0	0	0	0	0	0	0	0	0	0	0	0	0	0	0	0	0	0	0	0	0	0	0	0	0	0	0
0.0986562		0	0	0	0	0	0	0	0	0	0	0	0	0	0	0	0	0	0	0	0	0	0	0	0	0	0	0	0	0	0	0	0	0	0	0	0	0	0	0	0	0	0	0	0	0	0	0	0
0.10414		0	0	0	0	0	0	0	0	0	0	0	0	0	0	0	0	0	0	0	0	0	0	0	0	0	0	0	0	0	0	0	0	0	0	0	0	0	0	0	0	0	0	0	0	0	0	0	0
0.109929		0	0	0	0	0	0	0	0	0	0	0	0	0	0	0	0	0	0	0	0	0	0	0	0	0	0	0	0	0	0	0	0	0	0	0	0	0	0	0	0	0	0	0	0	0	0	0	0
0.11604		0	0	0	0	0	0	0	0	0	0	0	0	0	0	0	0	0	0	0	0	0	0	0	0	0	0	0	0	0	0	0	0	0	0	0	0	0	0	0	0	0	0	0	0	0	0	0	0
0.122491		0	0	0	0	0	0	0	0	0	0	0	0	0	0	0	0	0	0	0	0	0	0	0	0	0	0	0	0	0	0	0	0	0	0	0	0	0	0	0	0	0	0	0	0	0	0	0	0
0.1293		0	0	0	0	0	0	0	0	0	0	0	0	0	0	0	0	0	0	0	0	0	0	0	0	0	0	0	0	0	0	0	0	0	0	0	0	0	0	0	0	0	0	0	0	0	0	0	0
0.136488		0	0	0	0	0	0	0	0	0	0	0	0	0	0	0	0	0	0	0	0	0	0	0	0	0	0	0	0	0	0	0	0	0	0	0	0	0	0	0	0	0	0	0	0	0	0	0	0
0.144075		0	0	0	0	0	0	0	0	0	0	0	0	0	0	0	0	0	0	0	0	0	0	0	0	0	0	0	0	0	0	0	0	0	0	0	0	0	0	0	0	0	0	0	0	0	0	0	0
0.152084		0	0	0	0	0	0	0	0	0	0	0	0	0	0	0	0	0	0	0	0	0	0	0	0	0	0	0	0	0	0	0	0	0	0	0	0	0	0	0	0	0	0	0	0	0	0	0	0
0.160538		0	0	0	0	0	0	0	0	0	0	0	0	0	0	0	0	0	0	0	0	0	0	0	0	0	0	0	0	0	0	0	0	0	0	0	0	0	0	0	0	0	0	0	0	0	0	0	0
0.169462		0	0	0	0	0	0	0	0	0	0	0	0	0	0	0	0	0	0	0	0	0	0	0	0	0	0	0	0	0	0	0	0	0	0	0	0	0	0	0	0	0	0	0	0	0	0	0	0
0.178882		0	0	0	0	0	0	0	0	0	0	0	0	0	0	0	0	0	0	0	0	0	0	0	0	0	0	0	0	0	0	0	0	0	0	0	0	0	0	0	0	0	0	0	0	0	0	0	0
0.188826		0	0	0	0	0	0	0	0	0	0	0	0	0	0	0	0	0	0	0	0	0	0	0	0	0	0	0	0	0	0	0	0	0	0	0	0	0	0	0	0	0	0	0	0	0	0	0	0
0.199323		0	0	0	0	0	0	0	0	0	0	0	0	0	0	0	0	0	0	0	0	0	0	0	0	0	0	0	0	0	0	0	0	0	0	0	0	0	0	0	0	0	0	0	0	0	0	0	0
0.210403		0	0	0	0	0	0	0	0	0	0	0	0	0	0	0	0	0	0	0	0	0	0	0	0	0	0	0	0	0	0	0	0	0	0	0	0	0	0	0	0	0	0	0	0	0	0	0	0
0.222099		0	0	0	0	0	0	0	0	0	0	0	0	0	0	0	0	0	0	0	0	0	0	0	0	0	0	0	0	0	0	0	0	0	0	0	0	0	0	0	0	0	0	0	0	0	0	0	0
0.234446		0	0	0	0	0	0	0	0	0	0	0	0	0	0	0	0	0	0	0	0	0	0	0	0	0	0	0	0	0	0	0	0	0	0	0	0	0	0	0	0	0	0	0	0	0	0	0	0
0.247478		0	0	0	0	0	0	0	0	0	0	0	0	0	0	0	0	0	0	0	0	0	0	0	0	0	0	0	0	0	0	0	0	0	0	0	0	0	0	0	0	0	0	0	0	0	0	0	0
0.261235		0	0	0	0	0	0	0	0	0	0	0	0	0	0	0	0	0	0	0	0	0	0	0	0	0	0	0	0	0	0	0	0	0	0	0	0	0	0	0	0	0	0	0	0	0	0	0	0
0.275757		0	0	0	0	0	0	0	0	0	0	0	0	0	0	0	0	0	0	0	0	0	0	0	0	0	0	0	0	0	0	0	0	0	0	0	0	0	0	0	0	0	0	0	0	5.21084e-06	5.89963e-05	0.000171178	0.000341911
0.291086		0	0	0	0	0	0	0	0	0	0	0	0	0	0	0	0	0	0	0	0	0	0	0	0	0	0	0	0	0	0	0	0	0	0	0	0	0	0	0	2.66174e-05	0.000111506	0.000254865	0.00045685	0.000717586	0.00103725	0.00141596	0.00185388	0.0023512
0.307267		0	0	0	0	0	0	0	0	0	0	0	0	0	0	0	0	0	0	0	0	0	0	0	0	0	0	0	0	0	0	0	0	0	5.44765e-06	5.97907e-05	0.000172525	0.000343805	0.000573755	0.000862529	0.00121029	0.00161717	0.00208331	0.00260891	0.00319408	0.00383903	0.00454385	0.00530874	0.00613392
0.324348		0	0	0	0	0	0	0	0	0	0	0	0	0	0	0	0	0	0	0	0	0	0	0	0	0	0	0	0	1.83697e-05	9.38111e-05	0.000227694	0.00042017	0.000671361	0.000981423	0.00135052	0.00177877	0.00226636	0.0028134	0.00342007	0.00408656	0.00481297	0.00559948	0.00644632	0.00735356	0.00832147	0.00935012	0.0104397	0.0115906
0.342378		0	0	0	0	0	0	0	0	0	0	0	0	0	0	0	0	0	0	0	0	0	0	0	2.74507e-05	0.000113202	0.000257416	0.000460245	0.000721809	0.00104228	0.00142177	0.00186044	0.00235847	0.00291596	0.00353309	0.00421006	0.00494695	0.005744	0.0066013	0.00751904	0.00849746	0.00953662	0.0106367	0.0117981	0.0130207	0.0143048	0.0156506	0.0170583	0.0185281
0.361411		0	0	0	0	0	0	0	0	0	0	0	0	0	0	0	0	0	0	2.25141e-05	0.000102916	0.000241775	0.000439213	0.000695377	0.00101043	0.00138447	0.00181768	0.00231022	0.00286219	0.00347381	0.00414516	0.00487644	0.00566785	0.00651946	0.00743148	0.00840414	0.0094375	0.0105318	0.0116872	0.0129039	0.014182	0.0155218	0.0169233	0.018387	0.0199128	0.021501	0.0231518	0.0248654	0.026642
0.381501		0	0	0	0	0	0	0	0	0	0	0	0	0	5.17142e-06	5.88595e-05	0.000170939	0.000341543	0.000570796	0.000858862	0.00120585	0.00161195	0.00207726	0.00260194	0.00318618	0.00383007	0.0045338	0.00529757	0.00612145	0.0070057	0.00795038	0.0089557	0.0100219	0.011149	0.0123373	0.013587	0.0148982	0.0162711	0.0177059	0.0192027	0.0207619	0.0223835	0.0240677	0.0258148	0.0276249	0.0294984	0.0314353	0.0334358	0.0355003
0.402708		0	0	0	0	0	0	0	0	0	6.7986e-06	6.40936e-05	0.000179777	0.000353995	0.000586867	0.000878539	0.00122917	0.00163889	0.00210783	0.00263616	0.003224	0.00387155	0.0045789	0.00534623	0.00617376	0.00706155	0.00800981	0.00901877	0.0100885	0.0112192	0.0124111	0.0136642	0.0149789	0.0163553	0.0177935	0.0192939	0.0208564	0.0224814	0.024169	0.0259194	0.0277329	0.0296095	0.0315496	0.0335534	0.035621	0.0377528	0.0399487	0.0422092	0.0445345
0.425094		0	0	0	0	0	0	2.53247e-05	0.000108839	0.000250799	0.000451341	0.000710618	0.00102874	0.00140588	0.00184215	0.0023377	0.00289272	0.00350732	0.00418163	0.00491587	0.00571012	0.00656462	0.00747944	0.00845478	0.00949088	0.0105878	0.0117457	0.0129649	0.0142454	0.0155876	0.0169914	0.0184572	0.0199851	0.0215752	0.0232279	0.0249433	0.0267215	0.0285629	0.0304674	0.0324355	0.0344673	0.036563	0.0387228	0.040947	0.0432356	0.0455892	0.0480077	0.0504914	0.0530407
0.448725		0	0	0	1.11367e-05	7.63194e-05	0.000199905	0.000382029	0.000622841	0.000922452	0.00128101	0.00169869	0.00217558	0.00271188	0.00330768	0.00396316	0.00467851	0.00545385	0.00628929	0.00718509	0.0081413	0.00915819	0.0102358	0.0113744	0.0125742	0.0138352	0.0151578	0.016542	0.0179881	0.0194962	0.0210665	0.0226991	0.0243945	0.0261525	0.0279736	0.0298579	0.0318056	0.0338169	0.0358919	0.038031	0.0402344	0.0425021	0.0448345	0.0472319	0.0496944	0.0522223	0.0548157	0.0574749	0.0602003
0.473669		0	4.00104e-06	5.4733e-05	0.000163835	0.000331452	0.0005577	0.000842721	0.00118667	0.00158966	0.00205185	0.0025734	0.00315442	0.0037951	0.00449554	0.00525592	0.00607644	0.00695722	0.00789837	0.00890015	0.00996262	0.0110861	0.0122705	0.0135162	0.0148234	0.0161922	0.0176227	0.0191153	0.0206699	0.022287	0.0239665	0.0257088	0.0275141	0.0293823	0.031314	0.0333092	0.0353681	0.037491	0.039678	0.0419293	0.0442454	0.0466261	0.0490719	0.0515831	0.0541597	0.0568021	0.0595104	0.0622849	0.0651261
0.5		0	2.91183e-05	0.000116566	0.000262465	0.000466963	0.000730175	0.00105225	0.00143334	0.00187355	0.00237305	0.00293201	0.00355052	0.0042288	0.00496692	0.00576508	0.00662348	0.00754223	0.00852145	0.00956141	0.0106621	0.011824	0.0130469	0.0143312	0.0156771	0.0170847	0.0185541	0.0200857	0.0216795	0.0233358	0.0250547	0.0268364	0.0286813	0.0305893	0.0325607	0.0345959	0.0366949	0.038858	0.0410853	0.0433771	0.0457338	0.0481553	0.0506419	0.0531941	0.0558118	0.0584956	0.0612453	0.0640614	0.0669442
[truncated: 464 more columns]

## Sheet: Fig.2b
	d/ax=2.0		d/ax=1.60		d/ax=1.44		d/ax=1.20
z/2rin	DF/kBT	std	DF/kBT	std	DF/kBT	std	DF/kBT	std
0.005
0.0071	0.11288	0.04636
0.00848	0.139	0.0407	0.04861	0.01824
0.01012	0.154	0.057	0.04332	0.01875
0.01208	0.188	0.0565	0.06051	0.02014
0.01443	0.237	0.0667	0.08129	0.03135
0.01723	0.27	0.0791	0.07547	0.02954
0.02057	0.38325	0.07628	0.10593	0.03303
0.02456	0.41485	0.09859	0.11721	0.04968
0.02932	0.50158	0.1252	0.14841	0.04145
0.03501	0.57065	0.18403	0.19135	0.04451
0.04179	0.74296	0.15335	0.23852	0.03943	0.04544	0.02407
0.0499	0.83541	0.18632	0.27684	0.05813	0.06898	0.0322
0.05958	1.06872	0.1907	0.36402	0.09264	0.0743	0.03511
0.07114	1.25942	0.25995	0.41195	0.07241	0.10157	0.03976
0.08493	1.45258	0.25585	0.54279	0.11025	0.1742	0.04748
0.10141	1.77654	0.25651	0.63915	0.09515	0.19061	0.06644
0.12107	2.12239	0.35439	0.88217	0.14757	0.27687	0.04371
0.14456	2.51036	0.28006	1.14992	0.21725	0.33995	0.07342
0.1726	2.95017	0.45928	1.48125	0.1649	0.5267	0.08795
0.20607	3.82246	0.326	1.87127	0.24284	0.64412	0.14217
0.24604	4.30133	0.40459	2.2638	0.35231	0.90159	0.15467
0.29377	5.18495	0.67983	2.76136	0.37653	1.2017	0.21188	0.12113	0.03563
0.35074	5.91054	0.66691	3.42611	0.38145	1.48705	0.21139	0.15433	0.07205
0.41877	6.64631	0.63951	3.7558	0.45087	1.81515	0.26615	0.26161	0.04131
0.5	6.51765	0.60149	3.84494	0.04805	2.02909	0.31121	0.29574	0.07973

## Sheet: Fig.3a(g=4)
	d/ax	0.2	0.201064	0.202133	0.203208	0.204288	0.205375	0.206467	0.207565	0.208668	0.209778	0.210894	0.212015	0.213142	0.214276	0.215415	0.216561	0.217712	0.21887	0.220034	0.221204	0.22238	0.223563	0.224752	0.225947	0.227149	0.228356	0.229571	0.230792	0.232019	0.233253	0.234493	0.23574	0.236994	0.238254	0.239521	0.240795	0.242075	0.243362	0.244656	0.245957	0.247265	0.24858	0.249902	0.251231	0.252567	0.25391	0.25526	0.256618
z/2rin	DF/kBT
0.00400009		0	0	0	0	0	0	0	0	0	0	0	0	0	0	0	0	0	0	0	0	0	0	0	0	0	0	0	0	0	0	0	0	0	0	0	0	0	0	0	0	0	0	0	0	0	0	0	0
0.00800009		0	0	0	0	0	0	0	0	0	0	0	0	0	0	0	0	0	0	0	0	0	0	0	0	0	0	0	0	0	0	0	0	0	0	0	0	0	0	0	0	0	0	0	0	0	0	0	0
0.0120001		0	0	0	0	0	0	0	0	0	0	0	0	0	0	0	0	0	0	0	0	0	0	0	0	0	0	0	0	0	0	0	0	0	0	0	0	0	0	0	0	0	0	0	0	0	0	0	0
0.0159999		0	0	0	0	0	0	0	0	0	0	0	0	0	0	0	0	0	0	0	0	0	0	0	0	0	0	0	0	0	0	0	0	0	0	0	0	0	0	0	0	0	0	0	0	0	0	0	0
0.0199999		0	0	0	0	0	0	0	0	0	0	0	0	0	0	0	0	0	0	0	0	0	0	0	0	0	0	0	0	0	0	0	0	0	0	0	0	0	0	0	0	0	0	0	0	0	0	0	0
0.0239999		0	0	0	0	0	0	0	0	0	0	0	0	0	0	0	0	0	0	0	0	0	0	0	0	0	0	0	0	0	0	0	0	0	0	0	0	0	0	0	0	0	0	0	0	0	0	0	0
0.0279999		0	0	0	0	0	0	0	0	0	0	0	0	0	0	0	0	0	0	0	0	0	0	0	0	0	0	0	0	0	0	0	0	0	0	0	0	0	0	0	0	0	0	0	0	0	0	0	0
0.0319999		0	0	0	0	0	0	0	0	0	0	0	0	0	0	0	0	0	0	0	0	0	0	0	0	0	0	0	0	0	0	0	0	0	0	0	0	0	0	0	0	0	0	0	0	0	0	0	0
0.0359999		0	0	0	0	0	0	0	0	0	0	0	0	0	0	0	0	0	0	0	0	0	0	0	0	0	0	0	0	0	0	0	0	0	0	0	0	0	0	0	0	0	0	0	0	0	0	0	0
0.0399999		0	0	0	0	0	0	0	0	0	0	0	0	0	0	0	0	0	0	0	0	0	0	0	0	0	0	0	0	0	0	0	0	0	0	0	0	0	0	0	0	0	0	0	0	0	0	0	0
0.0439999		0	0	0	0	0	0	0	0	0	0	0	0	0	0	0	0	0	0	0	0	0	0	0	0	0	0	0	0	0	0	0	0	0	0	0	0	0	0	0	0	0	0	0	0	0	0	0	0
0.0479999		0	0	0	0	0	0	0	0	0	0	0	0	0	0	0	0	0	0	0	0	0	0	0	0	0	0	0	0	0	0	0	0	0	0	0	0	0	0	0	0	0	0	0	0	0	0	0	0
0.0519999		0	0	0	0	0	0	0	0	0	0	0	0	0	0	0	0	0	0	0	0	0	0	0	0	0	0	0	0	0	0	0	0	0	0	0	0	0	0	0	0	0	0	0	0	0	0	0	0
0.0559999		0	0	0	0	0	0	0	0	0	0	0	0	0	0	0	0	0	0	0	0	0	0	0	0	0	0	0	0	0	0	0	0	0	0	0	0	0	0	0	0	0	0	0	0	0	0	0	0
0.0599999		0	0	0	0	0	0	0	0	0	0	0	0	0	0	0	0	0	0	0	0	0	0	0	0	0	0	0	0	0	0	0	0	0	0	0	0	0	0	0	0	0	0	0	0	0	0	0	0
0.0639999		0	0	0	0	0	0	0	0	0	0	0	0	0	0	0	0	0	0	0	0	0	0	0	0	0	0	0	0	0	0	0	0	0	0	0	0	0	0	0	0	0	0	0	0	0	0	0	0
0.0679999		0	0	0	0	0	0	0	0	0	0	0	0	0	0	0	0	0	0	0	0	0	0	0	0	0	0	0	0	0	0	0	0	0	0	0	0	0	0	0	0	0	0	0	0	0	0	0	0
0.0719999		0	0	0	0	0	0	0	0	0	0	0	0	0	0	0	0	0	0	0	0	0	0	0	0	0	0	0	0	0	0	0	0	0	0	0	0	0	0	0	0	0	0	0	0	0	0	0	0
0.0759999		0	0	0	0	0	0	0	0	0	0	0	0	0	0	0	0	0	0	0	0	0	0	0	0	0	0	0	0	0	0	0	0	0	0	0	0	0	0	0	0	0	0	0	0	0	0	0	0
0.0799999		0	0	0	0	0	0	0	0	0	0	0	0	0	0	0	0	0	0	0	0	0	0	0	0	0	0	0	0	0	0	0	0	0	0	0	0	0	0	0	0	0	0	0	0	0	0	0	0
0.0839999		0	0	0	0	0	0	0	0	0	0	0	0	0	0	0	0	0	0	0	0	0	0	0	0	0	0	0	0	0	0	0	0	0	0	0	0	0	0	0	0	0	0	0	0	0	0	0	0
0.0879999		0	0	0	0	0	0	0	0	0	0	0	0	0	0	0	0	0	0	0	0	0	0	0	0	0	0	0	0	0	0	0	0	0	0	0	0	0	0	0	0	0	0	0	0	0	0	0	0
0.0919999		0	0	0	0	0	0	0	0	0	0	0	0	0	0	0	0	0	0	0	0	0	0	0	0	0	0	0	0	0	0	0	0	0	0	0	0	0	0	0	0	0	0	0	0	0	0	0	0
0.0959999		0	0	0	0	0	0	0	0	0	0	0	0	0	0	0	0	0	0	0	0	0	0	0	0	0	0	0	0	0	0	0	0	0	0	0	0	0	0	0	0	0	0	0	0	0	0	0	0
0.0999999		0	0	0	0	0	0	0	0	0	0	0	0	0	0	0	0	0	0	0	0	0	0	0	0	0	0	0	0	0	0	0	0	0	0	0	0	0	0	0	0	0	0	0	0	0	0	0	0
0.104		0	0	0	0	0	0	0	0	0	0	0	0	0	0	0	0	0	0	0	0	0	0	0	0	0	0	0	0	0	0	0	0	0	0	0	0	0	0	0	0	0	0	0	0	0	0	0	0
0.108		0	0	0	0	0	0	0	0	0	0	0	0	0	0	0	0	0	0	0	0	0	0	0	0	0	0	0	0	0	0	0	0	0	0	0	0	0	0	0	0	0	0	0	0	0	0	0	0
0.112		0	0	0	0	0	0	0	0	0	0	0	0	0	0	0	0	0	0	0	0	0	0	0	0	0	0	0	0	0	0	0	0	0	0	0	0	0	0	0	0	0	0	0	0	0	0	0	0
0.116		0	0	0	0	0	0	0	0	0	0	0	0	0	0	0	0	0	0	0	0	0	0	0	0	0	0	0	0	0	0	0	0	0	0	0	0	0	0	0	0	0	0	0	0	0	0	0	0
0.12		0	0	0	0	0	0	0	0	0	0	0	0	0	0	0	0	0	0	0	0	0	0	0	0	0	0	0	0	0	0	0	0	0	0	0	0	0	0	0	0	0	0	0	0	0	0	0	0
0.124		0	0	0	0	0	0	0	0	0	0	0	0	0	0	0	0	0	0	0	0	0	0	0	0	0	0	0	0	0	0	0	0	0	0	0	0	0	0	0	0	0	0	0	0	0	0	0	0
0.128		0	0	0	0	0	0	0	0	0	0	0	0	0	0	0	0	0	0	0	0	0	0	0	0	0	0	0	0	0	0	0	0	0	0	0	0	0	0	0	0	0	0	0	0	0	0	0	0
0.132		0	0	0	0	0	0	0	0	0	0	0	0	0	0	0	0	0	0	0	0	0	0	0	0	0	0	0	0	0	0	0	0	0	0	0	0	0	0	0	0	0	0	0	0	0	0	0	0
0.136		0	0	0	0	0	0	0	0	0	0	0	0	0	0	0	0	0	0	0	0	0	0	0	0	0	0	0	0	0	0	0	0	0	0	0	0	0	0	0	0	0	0	0	0	0	0	0	0
0.14		0	0	0	0	0	0	0	0	0	0	0	0	0	0	0	0	0	0	0	0	0	0	0	0	0	0	0	0	0	0	0	0	0	0	0	0	0	0	0	0	0	0	0	0	0	0	0	0
0.144		0	0	0	0	0	0	0	0	0	0	0	0	0	0	0	0	0	0	0	0	0	0	0	0	0	0	0	0	0	0	0	0	0	0	0	0	0	0	0	0	0	0	0	0	0	0	0	0
0.148		0	0	0	0	0	0	0	0	0	0	0	0	0	0	0	0	0	0	0	0	0	0	0	0	0	0	0	0	0	0	0	0	0	0	0	0	0	0	0	0	0	0	0	0	0	0	0	0
0.152		0	0	0	0	0	0	0	0	0	0	0	0	0	0	0	0	0	0	0	0	0	0	0	0	0	0	0	0	0	0	0	0	0	0	0	0	0	0	0	0	0	0	0	0	0	0	0	0
0.156		0	0	0	0	0	0	0	0	0	0	0	0	0	0	0	0	0	0	0	0	0	0	0	0	0	0	0	0	0	0	0	0	0	0	0	0	0	0	0	0	0	0	0	0	0	0	0	0
0.16		0	0	0	0	0	0	0	0	0	0	0	0	0	0	0	0	0	0	0	0	0	0	0	0	0	0	0	0	0	0	0	0	0	0	0	0	0	0	0	0	0	0	0	0	0	0	0	0
0.164		0	0	0	0	0	0	0	0	0	0	0	0	0	0	0	0	0	0	0	0	0	0	0	0	0	0	0	0	0	0	0	0	0	0	0	0	0	0	0	0	0	0	0	0	0	0	0	0
0.168		0	0	0	0	0	0	0	0	0	0	0	0	0	0	0	0	0	0	0	0	0	0	0	0	0	0	0	0	0	0	0	0	0	0	0	0	0	0	0	0	0	0	0	0	0	0	0	0
0.172		0	0	0	0	0	0	0	0	0	0	0	0	0	0	0	0	0	0	0	0	0	0	0	0	0	0	0	0	0	0	0	0	0	0	0	0	0	0	0	0	0	0	0	0	0	0	0	0
0.176		0	0	0	0	0	0	0	0	0	0	0	0	0	0	0	0	0	0	0	0	0	0	0	0	0	0	0	0	0	0	0	0	0	0	0	0	0	0	0	0	0	0	0	0	0	0	0	0
0.18		0	0	0	0	0	0	0	0	0	0	0	0	0	0	0	0	0	0	0	0	0	0	0	0	0	0	0	0	0	0	0	0	0	0	0	0	0	0	0	0	0	0	0	0	0	0	0	0
0.184		0	0	0	0	0	0	0	0	0	0	0	0	0	0	0	0	0	0	0	0	0	0	0	0	0	0	0	0	0	0	0	0	0	0	0	0	0	0	0	0	0	0	0	0	0	0	0	0
0.188		0	0	0	0	0	0	0	0	0	0	0	0	0	0	0	0	0	0	0	0	0	0	0	0	0	0	0	0	0	0	0	0	0	0	0	0	0	0	0	0	0	0	0	0	0	0	0	0
0.192		0	0	0	0	0	0	0	0	0	0	0	0	0	0	0	0	0	0	0	0	0	0	0	0	0	0	0	0	0	0	0	0	0	0	0	0	0	0	0	0	0	0	0	0	0	0	0	0
0.196		0	0	0	0	0	0	0	0	0	0	0	0	0	0	0	0	0	0	0	0	0	0	0	0	0	0	0	0	0	0	0	0	0	0	0	0	0	0	0	0	0	0	0	0	0	0	0	0
0.2		0	0	0	0	0	0	0	0	0	0	0	0	0	0	0	0	0	0	0	0	0	0	0	0	0	0	0	0	0	0	0	0	0	0	0	0	0	0	0	0	0	0	0	0	0	0	0	0
0.204		0	0	0	0	0	0	0	0	0	0	0	0	0	0	0	0	0	0	0	0	0	0	0	0	0	0	0	0	0	0	0	0	0	0	0	0	0	0	0	0	0	0	0	0	0	0	0	0
0.208		0	0	0	0	0	0	0	0	0	0	0	0	0	0	0	0	0	0	0	0	0	0	0	0	0	0	0	0	0	0	0	0	0	0	0	0	0	0	0	0	0	0	0	0	0	0	0	0
0.212		0	0	0	0	0	0	0	0	0	0	0	0	0	0	0	0	0	0	0	0	0	0	0	0	0	0	0	0	0	0	0	0	0	0	0	0	0	0	0	0	0	0	0	0	0	0	0	0
0.216		0	0	0	0	0	0	0	0	0	0	0	0	0	0	0	0	0	0	0	0	0	0	0	0	0	0	0	0	0	0	0	0	0	0	0	0	0	0	0	0	0	0	0	0	0	0	0	0
0.22		0	0	0	0	0	0	0	0	0	0	0	0	0	0	0	0	0	0	0	0	0	0	0	0	0	0	0	0	0	0	0	0	0	0	0	0	0	0	0	0	0	0	0	0	0	0	0	0
0.224		0	0	0	0	0	0	0	0	0	0	0	0	0	0	0	0	0	0	0	0	0	0	0	0	0	0	0	0	0	0	0	0	0	0	0	0	0	0	0	0	0	0	0	0	0	0	0	0
0.228		0	0	0	0	0	0	0	0	0	0	0	0	0	0	0	0	0	0	0	0	0	0	0	0	0	0	0	0	0	0	0	0	0	0	0	0	0	0	0	0	0	0	0	0	0	0	0	0
0.232		0	0	0	0	0	0	0	0	0	0	0	0	0	0	0	0	0	0	0	0	0	0	0	0	0	0	0	0	0	0	0	0	0	0	0	0	0	0	0	0	0	0	0	0	0	0	0	0
0.236		0	0	0	0	0	0	0	0	0	0	0	0	0	0	0	0	0	0	0	0	0	0	0	0	0	0	0	0	0	0	0	0	0	0	0	0	0	0	0	0	0	0	0	0	0	0	0	0
0.24		0	0	0	0	0	0	0	0	0	0	0	0	0	0	0	0	0	0	0	0	0	0	0	0	0	0	0	0	0	0	0	0	0	0	0	0	0	0	0	0	0	0	0	0	0	0	0	0
0.244		0	0	0	0	0	0	0	0	0	0	0	0	0	0	0	0	0	0	0	0	0	0	0	0	0	0	0	0	0	0	0	0	0	0	0	0	0	0	0	0	0	0	0	0	0	0	0	0
0.248		0	0	0	0	0	0	0	0	0	0	0	0	0	0	0	0	0	0	0	0	0	0	0	0	0	0	0	0	0	0	0	0	0	0	0	0	0	0	0	0	0	0	0	0	0	0	0	0
0.252		0	0	0	0	0	0	0	0	0	0	0	0	0	0	0	0	0	0	0	0	0	0	0	0	0	0	0	0	0	0	0	0	0	0	0	0	0	0	0	0	0	0	0	0	0	0	0	0
0.256		0	0	0	0	0	0	0	0	0	0	0	0	0	0	0	0	0	0	0	0	0	0	0	0	0	0	0	0	0	0	0	0	0	0	0	0	0	0	0	0	0	0	0	0	0	0	0	0
0.26		0	0	0	0	0	0	0	0	0	0	0	0	0	0	0	0	0	0	0	0	0	0	0	0	0	0	0	0	0	0	0	0	0	0	0	0	0	0	0	0	0	0	0	0	0	0	0	0
0.264		0	0	0	0	0	0	0	0	0	0	0	0	0	0	0	0	0	0	0	0	0	0	0	0	0	0	0	0	0	0	0	0	0	0	0	0	0	0	0	0	0	0	0	0	0	0	0	0
0.268		0	0	0	0	0	0	0	0	0	0	0	0	0	0	0	0	0	0	0	0	0	0	0	0	0	0	0	0	0	0	0	0	0	0	0	0	0	0	0	0	0	0	0	0	0	0	0	0
0.272		0	0	0	0	0	0	0	0	0	0	0	0	0	0	0	0	0	0	0	0	0	0	0	0	0	0	0	0	0	0	0	0	0	0	0	0	0	0	0	0	0	0	0	0	0	0	0	0
0.276		0	0	0	0	0	0	0	0	0	0	0	0	0	0	0	0	0	0	0	0	0	0	0	0	0	0	0	0	0	0	0	0	0	0	0	0	0	0	0	0	0	0	0	0	0	0	0	0
0.28		0	0	0	0	0	0	0	0	0	0	0	0	0	0	0	0	0	0	0	0	0	0	0	0	0	0	0	0	0	0	0	0	0	0	0	0	0	0	0	0	0	0	0	0	0	0	0	0
0.284		0	0	0	0	0	0	0	0	0	0	0	0	0	0	0	0	0	0	0	0	0	0	0	0	0	0	0	0	0	0	0	0	0	0	0	0	0	0	0	0	0	0	0	0	0	0	0	0
0.288		0	0	0	0	0	0	0	0	0	0	0	0	0	0	0	0	0	0	0	0	0	0	0	0	0	0	0	0	0	0	0	0	0	0	0	0	0	0	0	0	0	0	0	0	0	0	0	0
0.292		0	0	0	0	0	0	0	0	0	0	0	0	0	0	0	0	0	0	0	0	0	0	0	0	0	0	0	0	0	0	0	0	0	0	0	0	0	0	0	0	0	0	0	0	0	0	0	0
0.296		0	0	0	0	0	0	0	0	0	0	0	0	0	0	0	0	0	0	0	0	0	0	0	0	0	0	0	0	0	0	0	0	0	0	0	0	0	0	0	0	0	0	0	0	0	0	0	0
0.3		0	0	0	0	0	0	0	0	0	0	0	0	0	0	0	0	0	0	0	0	0	0	0	0	0	0	0	0	0	0	0	0	0	0	0	0	0	0	0	0	0	0	0	0	0	0	0	0
0.304		0	0	0	0	0	0	0	0	0	0	0	0	0	0	0	0	0	0	0	0	0	0	0	0	0	0	0	0	0	0	0	0	0	0	0	0	0	0	0	0	0	0	0	0	0	0	0	0
0.308		0	0	0	0	0	0	0	0	0	0	0	0	0	0	0	0	0	0	0	0	0	0	0	0	0	0	0	0	0	0	0	0	0	0	0	0	0	0	0	0	0	0	0	0	0	0	0	0
0.312		0	0	0	0	0	0	0	0	0	0	0	0	0	0	0	0	0	0	0	0	0	0	0	0	0	0	0	0	0	0	0	0	0	0	0	0	0	0	0	0	0	0	0	0	0	0	0	0
0.316		0	0	0	0	0	0	0	0	0	0	0	0	0	0	0	0	0	0	0	0	0	0	0	0	0	0	0	0	0	0	0	0	0	0	0	0	0	0	0	0	0	0	0	0	0	0	0	0
0.32		0	0	0	0	0	0	0	0	0	0	0	0	0	0	0	0	0	0	0	0	0	0	0	0	0	0	0	0	0	0	0	0	0	0	0	0	0	0	0	0	0	0	0	0	0	0	0	0
0.324		0	0	0	0	0	0	0	0	0	0	0	0	0	0	0	0	0	0	0	0	0	0	0	0	0	0	0	0	0	0	0	0	0	0	0	0	0	0	0	0	0	0	0	0	0	0	0	0
0.328		0	0	0	0	0	0	0	0	0	0	0	0	0	0	0	0	0	0	0	0	0	0	0	0	0	0	0	0	0	0	0	0	0	0	0	0	0	0	0	0	0	0	0	0	0	0	0	0
0.332		0	0	0	0	0	0	0	0	0	0	0	0	0	0	0	0	0	0	0	0	0	0	0	0	0	0	0	0	0	0	0	0	0	0	0	0	0	0	0	0	0	0	0	0	0	0	0	0
0.336		0	0	0	0	0	0	0	0	0	0	0	0	0	0	0	0	0	0	0	0	0	0	0	0	0	0	0	0	0	0	0	0	0	0	0	0	0	0	0	0	0	0	0	0	0	0	0	0
0.34		0	0	0	0	0	0	0	0	0	0	0	0	0	0	0	0	0	0	0	0	0	0	0	0	0	0	0	0	0	0	0	0	0	0	0	0	0	0	0	0	0	0	0	0	0	0	0	0
0.344		0	0	0	0	0	0	0	0	0	0	0	0	0	0	0	0	0	0	0	0	0	0	0	0	0	0	0	0	0	0	0	0	0	0	0	0	0	0	0	0	0	0	0	0	0	0	0	0
0.348		0	0	0	0	0	0	0	0	0	0	0	0	0	0	0	0	0	0	0	0	0	0	0	0	0	0	0	0	0	0	0	0	0	0	0	0	0	0	0	0	0	0	0	0	0	0	0	0
0.352		0	0	0	0	0	0	0	0	0	0	0	0	0	0	0	0	0	0	0	0	0	0	0	0	0	0	0	0	0	0	0	0	0	0	0	0	0	0	0	0	0	0	0	0	0	0	0	0
0.356		0	0	0	0	0	0	0	0	0	0	0	0	0	0	0	0	0	0	0	0	0	0	0	0	0	0	0	0	0	0	0	0	0	0	0	0	0	0	0	0	0	0	0	0	0	0	0	0
0.36		0	0	0	0	0	0	0	0	0	0	0	0	0	0	0	0	0	0	0	0	0	0	0	0	0	0	0	0	0	0	0	0	0	0	0	0	0	0	0	0	0	0	0	0	0	0	0	0
0.364		0	0	0	0	0	0	0	0	0	0	0	0	0	0	0	0	0	0	0	0	0	0	0	0	0	0	0	0	0	0	0	0	0	0	0	0	0	0	0	0	0	0	0	0	0	0	0	0
0.368		0	0	0	0	0	0	0	0	0	0	0	0	0	0	0	0	0	0	0	0	0	0	0	0	0	0	0	0	0	0	0	0	0	0	0	0	0	0	0	0	0	0	0	0	0	0	0	0
0.372		0	0	0	0	0	0	0	0	0	0	0	0	0	0	0	0	0	0	0	0	0	0	0	0	0	0	0	0	0	0	0	0	0	0	0	0	0	0	0	0	0	0	0	0	0	0	0	0
0.376		0	0	0	0	0	0	0	0	0	0	0	0	0	0	0	0	0	0	0	0	0	0	0	0	0	0	0	0	0	0	0	0	0	0	0	0	0	0	0	0	0	0	0	0	0	0	0	0
0.38		0	0	0	0	0	0	0	0	0	0	0	0	0	0	0	0	0	0	0	0	0	0	0	0	0	0	0	0	0	0	0	0	0	0	0	0	0	0	0	0	0	0	0	0	0	0	0	0
0.384		0	0	0	0	0	0	0	0	0	0	0	0	0	0	0	0	0	0	0	0	0	0	0	0	0	0	0	0	0	0	0	0	0	0	0	0	0	0	0	0	0	0	0	0	0	0	0	0
0.388		0	0	0	0	0	0	0	0	0	0	0	0	0	0	0	0	0	0	0	0	0	0	0	0	0	0	0	0	0	0	0	0	0	0	0	0	0	0	0	0	0	0	0	0	0	0	0	0
0.392		0	0	0	0	0	0	0	0	0	0	0	0	0	0	0	0	0	0	0	0	0	0	0	0	0	0	0	0	0	0	0	0	0	0	0	0	0	0	0	0	0	0	0	0	0	0	0	0
0.396		0	0	0	0	0	0	0	0	0	0	0	0	0	0	0	0	0	0	0	0	0	0	0	0	0	0	0	0	0	0	0	0	0	0	0	0	0	0	0	0	0	0	0	0	0	0	0	0
0.4		0	0	0	0	0	0	0	0	0	0	0	0	0	0	0	0	0	0	0	0	0	0	0	0	0	0	0	0	0	0	0	0	0	0	0	0	0	0	0	0	0	0	0	0	0	0	0	0
0.404		0	0	0	0	0	0	0	0	0	0	0	0	0	0	0	0	0	0	0	0	0	0	0	0	0	0	0	0	0	0	0	0	0	0	0	0	0	0	0	0	0	0	0	0	0	0	0	0
0.408		0	0	0	0	0	0	0	0	0	0	0	0	0	0	0	0	0	0	0	0	0	0	0	0	0	0	0	0	0	0	0	0	0	0	0	0	0	0	0	0	0	0	0	0	0	0	0	0
0.412		0	0	0	0	0	0	0	0	0	0	0	0	0	0	0	0	0	0	0	0	0	0	0	0	0	0	0	0	0	0	0	0	0	0	0	0	0	0	0	0	0	0	0	0	0	0	0	0
0.416		0	0	0	0	0	0	0	0	0	0	0	0	0	0	0	0	0	0	0	0	0	0	0	0	0	0	0	0	0	0	0	0	0	0	0	0	0	0	0	0	0	0	0	0	0	0	0	0
0.42		0	0	0	0	0	0	0	0	0	0	0	0	0	0	0	0	0	0	0	0	0	0	0	0	0	0	0	0	0	0	0	0	0	0	0	0	0	0	0	0	0	0	0	0	0	0	0	0
0.424		0	0	0	0	0	0	0	0	0	0	0	0	0	0	0	0	0	0	0	0	0	0	0	0	0	0	0	0	0	0	0	0	0	0	0	0	0	0	0	0	0	0	0	0	0	0	0	0
0.428		0	0	0	0	0	0	0	0	0	0	0	0	0	0	0	0	0	0	0	0	0	0	0	0	0	0	0	0	0	0	0	0	0	0	0	0	0	0	0	0	0	0	0	0	0	0	0	0
0.432		0	0	0	0	0	0	0	0	0	0	0	0	0	0	0	0	0	0	0	0	0	0	0	0	0	0	0	0	0	0	0	0	0	0	0	0	0	0	0	0	0	0	0	0	0	0	0	0
0.436		0	0	0	0	0	0	0	0	0	0	0	0	0	0	0	0	0	0	0	0	0	0	0	0	0	0	0	0	0	0	0	0	0	0	0	0	0	0	0	0	0	0	0	0	0	0	0	0
0.44		0	0	0	0	0	0	0	0	0	0	0	0	0	0	0	0	0	0	0	0	0	0	0	0	0	0	0	0	0	0	0	0	0	0	0	0	0	0	0	0	0	0	0	0	0	0	0	0
0.444		0	0	0	0	0	0	0	0	0	0	0	0	0	0	0	0	0	0	0	0	0	0	0	0	0	0	0	0	0	0	0	0	0	0	0	0	0	0	0	0	0	0	0	0	0	0	0	0
0.448		0	0	0	0	0	0	0	0	0	0	0	0	0	0	0	0	0	0	0	0	0	0	0	0	0	0	0	0	0	0	0	0	0	0	0	0	0	0	0	0	0	0	0	0	0	0	0	0
0.452		0	0	0	0	0	0	0	0	0	0	0	0	0	0	0	0	0	0	0	0	0	0	0	0	0	0	0	0	0	0	0	0	0	0	0	0	0	0	0	0	0	0	0	0	0	0	0	0
0.456		0	0	0	0	0	0	0	0	0	0	0	0	0	0	0	0	0	0	0	0	0	0	0	0	0	0	0	0	0	0	0	0	0	0	0	0	0	0	0	0	0	0	0	0	0	0	0	0
0.46		0	0	0	0	0	0	0	0	0	0	0	0	0	0	0	0	0	0	0	0	0	0	0	0	0	0	0	0	0	0	0	0	0	0	0	0	0	0	0	0	0	0	0	0	0	0	0	0
0.464		0	0	0	0	0	0	0	0	0	0	0	0	0	0	0	0	0	0	0	0	0	0	0	0	0	0	0	0	0	0	0	0	0	0	0	0	0	0	0	0	0	0	0	0	0	0	0	0
0.468		0	0	0	0	0	0	0	0	0	0	0	0	0	0	0	0	0	0	0	0	0	0	0	0	0	0	0	0	0	0	0	0	0	0	0	0	0	0	0	0	0	0	0	0	0	0	0	0
0.472		0	0	0	0	0	0	0	0	0	0	0	0	0	0	0	0	0	0	0	0	0	0	0	0	0	0	0	0	0	0	0	0	0	0	0	0	0	0	0	0	0	0	0	0	0	0	0	0
0.476		0	0	0	0	0	0	0	0	0	0	0	0	0	0	0	0	0	0	0	0	0	0	0	0	0	0	0	0	0	0	0	0	0	0	0	0	0	0	0	0	0	0	0	0	0	0	0	0
0.48		0	0	0	0	0	0	0	0	0	0	0	0	0	0	0	0	0	0	0	0	0	0	0	0	0	0	0	0	0	0	0	0	0	0	0	0	0	0	0	0	0	0	0	0	0	0	0	0
0.484		0	0	0	0	0	0	0	0	0	0	0	0	0	0	0	0	0	0	0	0	0	0	0	0	0	0	0	0	0	0	0	0	0	0	0	0	0	0	0	0	0	0	0	0	0	0	0	0
0.488		0	0	0	0	0	0	0	0	0	0	0	0	0	0	0	0	0	0	0	0	0	0	0	0	0	0	0	0	0	0	0	0	0	0	0	0	0	0	0	0	0	0	0	0	0	0	0	0
0.492		0	0	0	0	0	0	0	0	0	0	0	0	0	0	0	0	0	0	0	0	0	0	0	0	0	0	0	0	0	0	0	0	0	0	0	0	0	0	0	0	0	0	0	0	0	0	0	0
0.496		0	0	0	0	0	0	0	0	0	0	0	0	0	0	0	0	0	0	0	0	0	0	0	0	0	0	0	0	0	0	0	0	0	0	0	0	0	0	0	0	0	0	0	0	0	0	0	0
0.5		0	0	0	0	0	0	0	0	0	0	0	0	0	0	0	0	0	0	0	0	0	0	0	0	0	0	0	0	0	0	0	0	0	0	0	0	0	0	0	0	0	0	0	0	0	0	0	0
[truncated: 464 more columns]

## Sheet: Fig.3a(g=20) 
	d/ax	0.2	0.201064	0.202133	0.203208	0.204288	0.205375	0.206467	0.207565	0.208668	0.209778	0.210894	0.212015	0.213142	0.214276	0.215415	0.216561	0.217712	0.21887	0.220034	0.221204	0.22238	0.223563	0.224752	0.225947	0.227149	0.228356	0.229571	0.230792	0.232019	0.233253	0.234493	0.23574	0.236994	0.238254	0.239521	0.240795	0.242075	0.243362	0.244656	0.245957	0.247265	0.24858	0.249902	0.251231	0.252567	0.25391	0.25526	0.256618
z/2rin	DF/kBT
0.00400009		0	0	0	0	0	0	0	0	0	0	0	0	0	0	0	0	0	0	0	0	0	0	0	0	0	0	0	0	0	0	0	0	0	0	0	0	0	0	0	0	0	0	0	0	0	0	0	0
0.00800009		0	0	0	0	0	0	0	0	0	0	0	0	0	0	0	0	0	0	0	0	0	0	0	0	0	0	0	0	0	0	0	0	0	0	0	0	0	0	0	0	0	0	0	0	0	0	0	0
0.0120001		0	0	0	0	0	0	0	0	0	0	0	0	0	0	0	0	0	0	0	0	0	0	0	0	0	0	0	0	0	0	0	0	0	0	0	0	0	0	0	0	0	0	0	0	0	0	0	0
0.0159999		0	0	0	0	0	0	0	0	0	0	0	0	0	0	0	0	0	0	0	0	0	0	0	0	0	0	0	0	0	0	0	0	0	0	0	0	0	0	0	0	0	0	0	0	0	0	0	0
0.0199999		0	0	0	0	0	0	0	0	0	0	0	0	0	0	0	0	0	0	0	0	0	0	0	0	0	0	0	0	0	0	0	0	0	0	0	0	0	0	0	0	0	0	0	0	0	0	0	0
0.0239999		0	0	0	0	0	0	0	0	0	0	0	0	0	0	0	0	0	0	0	0	0	0	0	0	0	0	0	0	0	0	0	0	0	0	0	0	0	0	0	0	0	0	0	0	0	0	0	0
0.0279999		0	0	0	0	0	0	0	0	0	0	0	0	0	0	0	0	0	0	0	0	0	0	0	0	0	0	0	0	0	0	0	0	0	0	0	0	0	0	0	0	0	0	0	0	0	0	0	0
0.0319999		0	0	0	0	0	0	0	0	0	0	0	0	0	0	0	0	0	0	0	0	0	0	0	0	0	0	0	0	0	0	0	0	0	0	0	0	0	0	0	0	0	0	0	0	0	0	0	0
0.0359999		0	0	0	0	0	0	0	0	0	0	0	0	0	0	0	0	0	0	0	0	0	0	0	0	0	0	0	0	0	0	0	0	0	0	0	0	0	0	0	0	0	0	0	0	0	0	0	0
0.0399999		0	0	0	0	0	0	0	0	0	0	0	0	0	0	0	0	0	0	0	0	0	0	0	0	0	0	0	0	0	0	0	0	0	0	0	0	0	0	0	0	0	0	0	0	0	0	0	0
0.0439999		0	0	0	0	0	0	0	0	0	0	0	0	0	0	0	0	0	0	0	0	0	0	0	0	0	0	0	0	0	0	0	0	0	0	0	0	0	0	0	0	0	0	0	0	0	0	0	0
0.0479999		0	0	0	0	0	0	0	0	0	0	0	0	0	0	0	0	0	0	0	0	0	0	0	0	0	0	0	0	0	0	0	0	0	0	0	0	0	0	0	0	0	0	0	0	0	0	0	0
0.0519999		0	0	0	0	0	0	0	0	0	0	0	0	0	0	0	0	0	0	0	0	0	0	0	0	0	0	0	0	0	0	0	0	0	0	0	0	0	0	0	0	0	0	0	0	0	0	0	0
0.0559999		0	0	0	0	0	0	0	0	0	0	0	0	0	0	0	0	0	0	0	0	0	0	0	0	0	0	0	0	0	0	0	0	0	0	0	0	0	0	0	0	0	0	0	0	0	0	0	0
0.0599999		0	0	0	0	0	0	0	0	0	0	0	0	0	0	0	0	0	0	0	0	0	0	0	0	0	0	0	0	0	0	0	0	0	0	0	0	0	0	0	0	0	0	0	0	0	0	0	0
0.0639999		0	0	0	0	0	0	0	0	0	0	0	0	0	0	0	0	0	0	0	0	0	0	0	0	0	0	0	0	0	0	0	0	0	0	0	0	0	0	0	0	0	0	0	0	0	0	0	0
0.0679999		0	0	0	0	0	0	0	0	0	0	0	0	0	0	0	0	0	0	0	0	0	0	0	0	0	0	0	0	0	0	0	0	0	0	0	0	0	0	0	0	0	0	0	0	0	0	0	0
0.0719999		0	0	0	0	0	0	0	0	0	0	0	0	0	0	0	0	0	0	0	0	0	0	0	0	0	0	0	0	0	0	0	0	0	0	0	0	0	0	0	0	0	0	0	0	0	0	0	0
0.0759999		0	0	0	0	0	0	0	0	0	0	0	0	0	0	0	0	0	0	0	0	0	0	0	0	0	0	0	0	0	0	0	0	0	0	0	0	0	0	0	0	0	0	0	0	0	0	0	0
0.0799999		0	0	0	0	0	0	0	0	0	0	0	0	0	0	0	0	0	0	0	0	0	0	0	0	0	0	0	0	0	0	0	0	0	0	0	0	0	0	0	0	0	0	0	0	0	0	0	0
0.0839999		0	0	0	0	0	0	0	0	0	0	0	0	0	0	0	0	0	0	0	0	0	0	0	0	0	0	0	0	0	0	0	0	0	0	0	0	0	0	0	0	0	0	0	0	0	0	0	0
0.0879999		0	0	0	0	0	0	0	0	0	0	0	0	0	0	0	0	0	0	0	0	0	0	0	0	0	0	0	0	0	0	0	0	0	0	0	0	0	0	0	0	0	0	0	0	0	0	0	0
0.0919999		0	0	0	0	0	0	0	0	0	0	0	0	0	0	0	0	0	0	0	0	0	0	0	0	0	0	0	0	0	0	0	0	0	0	0	0	0	0	0	0	0	0	0	0	0	0	0	0
0.0959999		0	0	0	0	0	0	0	0	0	0	0	0	0	0	0	0	0	0	0	0	0	0	0	0	0	0	0	0	0	0	0	0	0	0	0	0	0	0	0	0	0	0	0	0	0	0	0	0
0.0999999		0	0	0	0	0	0	0	0	0	0	0	0	0	0	0	0	0	0	0	0	0	0	0	0	0	0	0	0	0	0	0	0	0	0	0	0	0	0	0	0	0	0	0	0	0	0	0	0
0.104		0	0	0	0	0	0	0	0	0	0	0	0	0	0	0	0	0	0	0	0	0	0	0	0	0	0	0	0	0	0	0	0	0	0	0	0	0	0	0	0	0	0	0	0	0	0	0	0
0.108		0	0	0	0	0	0	0	0	0	0	0	0	0	0	0	0	0	0	0	0	0	0	0	0	0	0	0	0	0	0	0	0	0	0	0	0	0	0	0	0	0	0	0	0	0	0	0	0
0.112		0	0	0	0	0	0	0	0	0	0	0	0	0	0	0	0	0	0	0	0	0	0	0	0	0	0	0	0	0	0	0	0	0	0	0	0	0	0	0	0	0	0	0	0	0	0	0	0
0.116		0	0	0	0	0	0	0	0	0	0	0	0	0	0	0	0	0	0	0	0	0	0	0	0	0	0	0	0	0	0	0	0	0	0	0	0	0	0	0	0	0	0	0	0	0	0	0	0
0.12		0	0	0	0	0	0	0	0	0	0	0	0	0	0	0	0	0	0	0	0	0	0	0	0	0	0	0	0	0	0	0	0	0	0	0	0	0	0	0	0	0	0	0	0	0	0	0	0
0.124		0	0	0	0	0	0	0	0	0	0	0	0	0	0	0	0	0	0	0	0	0	0	0	0	0	0	0	0	0	0	0	0	0	0	0	0	0	0	0	0	0	0	0	0	0	0	0	0
0.128		0	0	0	0	0	0	0	0	0	0	0	0	0	0	0	0	0	0	0	0	0	0	0	0	0	0	0	0	0	0	0	0	0	0	0	0	0	0	0	0	0	0	0	0	0	0	0	0
0.132		0	0	0	0	0	0	0	0	0	0	0	0	0	0	0	0	0	0	0	0	0	0	0	0	0	0	0	0	0	0	0	0	0	0	0	0	0	0	0	0	0	0	0	0	0	0	0	0
0.136		0	0	0	0	0	0	0	0	0	0	0	0	0	0	0	0	0	0	0	0	0	0	0	0	0	0	0	0	0	0	0	0	0	0	0	0	0	0	0	0	0	0	0	0	0	0	0	0
0.14		0	0	0	0	0	0	0	0	0	0	0	0	0	0	0	0	0	0	0	0	0	0	0	0	0	0	0	0	0	0	0	0	0	0	0	0	0	0	0	0	0	0	0	0	0	0	0	0
0.144		0	0	0	0	0	0	0	0	0	0	0	0	0	0	0	0	0	0	0	0	0	0	0	0	0	0	0	0	0	0	0	0	0	0	0	0	0	0	0	0	0	0	0	0	0	0	0	0
0.148		0	0	0	0	0	0	0	0	0	0	0	0	0	0	0	0	0	0	0	0	0	0	0	0	0	0	0	0	0	0	0	0	0	0	0	0	0	0	0	0	0	0	0	0	0	0	0	0
0.152		0	0	0	0	0	0	0	0	0	0	0	0	0	0	0	0	0	0	0	0	0	0	0	0	0	0	0	0	0	0	0	0	0	0	0	0	0	0	0	0	0	0	0	0	0	0	0	0
0.156		0	0	0	0	0	0	0	0	0	0	0	0	0	0	0	0	0	0	0	0	0	0	0	0	0	0	0	0	0	0	0	0	0	0	0	0	0	0	0	0	0	0	0	0	0	0	0	0
0.16		0	0	0	0	0	0	0	0	0	0	0	0	0	0	0	0	0	0	0	0	0	0	0	0	0	0	0	0	0	0	0	0	0	0	0	0	0	0	0	0	0	0	0	0	0	0	0	0
0.164		0	0	0	0	0	0	0	0	0	0	0	0	0	0	0	0	0	0	0	0	0	0	0	0	0	0	0	0	0	0	0	0	0	0	0	0	0	0	0	0	0	0	0	0	0	0	0	0
0.168		0	0	0	0	0	0	0	0	0	0	0	0	0	0	0	0	0	0	0	0	0	0	0	0	0	0	0	0	0	0	0	0	0	0	0	0	0	0	0	0	0	0	0	0	0	0	0	0
0.172		0	0	0	0	0	0	0	0	0	0	0	0	0	0	0	0	0	0	0	0	0	0	0	0	0	0	0	0	0	0	0	0	0	0	0	0	0	0	0	0	0	0	0	0	0	0	0	0
0.176		0	0	0	0	0	0	0	0	0	0	0	0	0	0	0	0	0	0	0	0	0	0	0	0	0	0	0	0	0	0	0	0	0	0	0	0	0	0	0	0	0	0	0	0	0	0	0	0
0.18		0	0	0	0	0	0	0	0	0	0	0	0	0	0	0	0	0	0	0	0	0	0	0	0	0	0	0	0	0	0	0	0	0	0	0	0	0	0	0	0	0	0	0	0	0	0	0	0
0.184		0	0	0	0	0	0	0	0	0	0	0	0	0	0	0	0	0	0	0	0	0	0	0	0	0	0	0	0	0	0	0	0	0	0	0	0	0	0	0	0	0	0	0	0	0	0	0	0
0.188		0	0	0	0	0	0	0	0	0	0	0	0	0	0	0	0	0	0	0	0	0	0	0	0	0	0	0	0	0	0	0	0	0	0	0	0	0	0	0	0	0	0	0	0	0	0	0	0
0.192		0	0	0	0	0	0	0	0	0	0	0	0	0	0	0	0	0	0	0	0	0	0	0	0	0	0	0	0	0	0	0	0	0	0	0	0	0	0	0	0	0	0	0	0	0	0	0	0
0.196		0	0	0	0	0	0	0	0	0	0	0	0	0	0	0	0	0	0	0	0	0	0	0	0	0	0	0	0	0	0	0	0	0	0	0	0	0	0	0	0	0	0	0	0	0	0	0	0
0.2		0	0	0	0	0	0	0	0	0	0	0	0	0	0	0	0	0	0	0	0	0	0	0	0	0	0	0	0	0	0	0	0	0	0	0	0	0	0	0	0	0	0	0	0	0	0	0	0
0.204		0	0	0	0	0	0	0	0	0	0	0	0	0	0	0	0	0	0	0	0	0	0	0	0	0	0	0	0	0	0	0	0	0	0	0	0	0	0	0	0	0	0	0	0	0	0	0	0
0.208		0	0	0	0	0	0	0	0	0	0	0	0	0	0	0	0	0	0	0	0	0	0	0	0	0	0	0	0	0	0	0	0	0	0	0	0	0	0	0	0	0	0	0	0	0	0	0	0
0.212		0	0	0	0	0	0	0	0	0	0	0	0	0	0	0	0	0	0	0	0	0	0	0	0	0	0	0	0	0	0	0	0	0	0	0	0	0	0	0	0	0	0	0	0	0	0	0	0
0.216		0	0	0	0	0	0	0	0	0	0	0	0	0	0	0	0	0	0	0	0	0	0	0	0	0	0	0	0	0	0	0	0	0	0	0	0	0	0	0	0	0	0	0	0	0	0	0	0
0.22		0	0	0	0	0	0	0	0	0	0	0	0	0	0	0	0	0	0	0	0	0	0	0	0	0	0	0	0	0	0	0	0	0	0	0	0	0	0	0	0	0	0	0	0	0	0	0	0
0.224		0	0	0	0	0	0	0	0	0	0	0	0	0	0	0	0	0	0	0	0	0	0	0	0	0	0	0	0	0	0	0	0	0	0	0	0	0	0	0	0	0	0	0	0	0	0	0	0
0.228		0	0	0	0	0	0	0	0	0	0	0	0	0	0	0	0	0	0	0	0	0	0	0	0	0	0	0	0	0	0	0	0	0	0	0	0	0	0	0	0	0	0	0	0	0	0	0	0
0.232		0	0	0	0	0	0	0	0	0	0	0	0	0	0	0	0	0	0	0	0	0	0	0	0	0	0	0	0	0	0	0	0	0	0	0	0	0	0	0	0	0	0	0	0	0	0	0	0
0.236		0	0	0	0	0	0	0	0	0	0	0	0	0	0	0	0	0	0	0	0	0	0	0	0	0	0	0	0	0	0	0	0	0	0	0	0	0	0	0	0	0	0	0	0	0	0	0	0
0.24		0	0	0	0	0	0	0	0	0	0	0	0	0	0	0	0	0	0	0	0	0	0	0	0	0	0	0	0	0	0	0	0	0	0	0	0	0	0	0	0	0	0	0	0	0	0	0	0
0.244		0	0	0	0	0	0	0	0	0	0	0	0	0	0	0	0	0	0	0	0	0	0	0	0	0	0	0	0	0	0	0	0	0	0	0	0	0	0	0	0	0	0	0	0	0	0	0	0
0.248		0	0	0	0	0	0	0	0	0	0	0	0	0	0	0	0	0	0	0	0	0	0	0	0	0	0	0	0	0	0	0	0	0	0	0	0	0	0	0	0	0	0	0	0	0	0	0	0
0.252		0	0	0	0	0	0	0	0	0	0	0	0	0	0	0	0	0	0	0	0	0	0	0	0	0	0	0	0	0	0	0	0	0	0	0	0	0	0	0	0	0	0	0	0	0	0	0	0
0.256		0	0	0	0	0	0	0	0	0	0	0	0	0	0	0	0	0	0	0	0	0	0	0	0	0	0	0	0	0	0	0	0	0	0	0	0	0	0	0	0	0	0	0	0	0	0	0	0
0.26		0	0	0	0	0	0	0	0	0	0	0	0	0	0	0	0	0	0	0	0	0	0	0	0	0	0	0	0	0	0	0	0	0	0	0	0	0	0	0	0	0	0	0	0	0	0	0	0
0.264		0	0	0	0	0	0	0	0	0	0	0	0	0	0	0	0	0	0	0	0	0	0	0	0	0	0	0	0	0	0	0	0	0	0	0	0	0	0	0	0	0	0	0	0	0	0	0	0
0.268		0	0	0	0	0	0	0	0	0	0	0	0	0	0	0	0	0	0	0	0	0	0	0	0	0	0	0	0	0	0	0	0	0	0	0	0	0	0	0	0	0	0	0	0	0	0	0	0
0.272		0	0	0	0	0	0	0	0	0	0	0	0	0	0	0	0	0	0	0	0	0	0	0	0	0	0	0	0	0	0	0	0	0	0	0	0	0	0	0	0	0	0	0	0	0	0	0	0
0.276		0	0	0	0	0	0	0	0	0	0	0	0	0	0	0	0	0	0	0	0	0	0	0	0	0	0	0	0	0	0	0	0	0	0	0	0	0	0	0	0	0	0	0	0	0	0	0	0
0.28		0	0	0	0	0	0	0	0	0	0	0	0	0	0	0	0	0	0	0	0	0	0	0	0	0	0	0	0	0	0	0	0	0	0	0	0	0	0	0	0	0	0	0	0	0	0	0	0
0.284		0	0	0	0	0	0	0	0	0	0	0	0	0	0	0	0	0	0	0	0	0	0	0	0	0	0	0	0	0	0	0	0	0	0	0	0	0	0	0	0	0	0	0	0	0	0	0	0
0.288		0	0	0	0	0	0	0	0	0	0	0	0	0	0	0	0	0	0	0	0	0	0	0	0	0	0	0	0	0	0	0	0	0	0	0	0	0	0	0	0	0	0	0	0	0	0	0	0
0.292		0	0	0	0	0	0	0	0	0	0	0	0	0	0	0	0	0	0	0	0	0	0	0	0	0	0	0	0	0	0	0	0	0	0	0	0	0	0	0	0	0	0	0	0	0	0	0	0
0.296		0	0	0	0	0	0	0	0	0	0	0	0	0	0	0	0	0	0	0	0	0	0	0	0	0	0	0	0	0	0	0	0	0	0	0	0	0	0	0	0	0	0	0	0	0	0	0	0
0.3		0	0	0	0	0	0	0	0	0	0	0	0	0	0	0	0	0	0	0	0	0	0	0	0	0	0	0	0	0	0	0	0	0	0	0	0	0	0	0	0	0	0	0	0	0	0	0	0
0.304		0	0	0	0	0	0	0	0	0	0	0	0	0	0	0	0	0	0	0	0	0	0	0	0	0	0	0	0	0	0	0	0	0	0	0	0	0	0	0	0	0	0	0	0	0	0	0	0
0.308		0	0	0	0	0	0	0	0	0	0	0	0	0	0	0	0	0	0	0	0	0	0	0	0	0	0	0	0	0	0	0	0	0	0	0	0	0	0	0	0	0	0	0	0	0	0	0	0
0.312		0	0	0	0	0	0	0	0	0	0	0	0	0	0	0	0	0	0	0	0	0	0	0	0	0	0	0	0	0	0	0	0	0	0	0	0	0	0	0	0	0	0	0	0	0	0	0	0
0.316		0	0	0	0	0	0	0	0	0	0	0	0	0	0	0	0	0	0	0	0	0	0	0	0	0	0	0	0	0	0	0	0	0	0	0	0	0	0	0	0	0	0	0	0	0	0	0	0
0.32		0	0	0	0	0	0	0	0	0	0	0	0	0	0	0	0	0	0	0	0	0	0	0	0	0	0	0	0	0	0	0	0	0	0	0	0	0	0	0	0	0	0	0	0	0	0	0	0
0.324		0	0	0	0	0	0	0	0	0	0	0	0	0	0	0	0	0	0	0	0	0	0	0	0	0	0	0	0	0	0	0	0	0	0	0	0	0	0	0	0	0	0	0	0	0	0	0	0
0.328		0	0	0	0	0	0	0	0	0	0	0	0	0	0	0	0	0	0	0	0	0	0	0	0	0	0	0	0	0	0	0	0	0	0	0	0	0	0	0	0	0	0	0	0	0	0	0	0
0.332		0	0	0	0	0	0	0	0	0	0	0	0	0	0	0	0	0	0	0	0	0	0	0	0	0	0	0	0	0	0	0	0	0	0	0	0	0	0	0	0	0	0	0	0	0	0	0	0
0.336		0	0	0	0	0	0	0	0	0	0	0	0	0	0	0	0	0	0	0	0	0	0	0	0	0	0	0	0	0	0	0	0	0	0	0	0	0	0	0	0	0	0	0	0	0	0	0	0
0.34		0	0	0	0	0	0	0	0	0	0	0	0	0	0	0	0	0	0	0	0	0	0	0	0	0	0	0	0	0	0	0	0	0	0	0	0	0	0	0	0	0	0	0	0	0	0	0	0
0.344		0	0	0	0	0	0	0	0	0	0	0	0	0	0	0	0	0	0	0	0	0	0	0	0	0	0	0	0	0	0	0	0	0	0	0	0	0	0	0	0	0	0	0	0	0	0	0	0
0.348		0	0	0	0	0	0	0	0	0	0	0	0	0	0	0	0	0	0	0	0	0	0	0	0	0	0	0	0	0	0	0	0	0	0	0	0	0	0	0	0	0	0	0	0	0	0	0	0
0.352		0	0	0	0	0	0	0	0	0	0	0	0	0	0	0	0	0	0	0	0	0	0	0	0	0	0	0	0	0	0	0	0	0	0	0	0	0	0	0	0	0	0	0	0	0	0	0	0
0.356		0	0	0	0	0	0	0	0	0	0	0	0	0	0	0	0	0	0	0	0	0	0	0	0	0	0	0	0	0	0	0	0	0	0	0	0	0	0	0	0	0	0	0	0	0	0	0	0
0.36		0	0	0	0	0	0	0	0	0	0	0	0	0	0	0	0	0	0	0	0	0	0	0	0	0	0	0	0	0	0	0	0	0	0	0	0	0	0	0	0	0	0	0	0	0	0	0	0
0.364		0	0	0	0	0	0	0	0	0	0	0	0	0	0	0	0	0	0	0	0	0	0	0	0	0	0	0	0	0	0	0	0	0	0	0	0	0	0	0	0	0	0	0	0	0	0	0	0
0.368		0	0	0	0	0	0	0	0	0	0	0	0	0	0	0	0	0	0	0	0	0	0	0	0	0	0	0	0	0	0	0	0	0	0	0	0	0	0	0	0	0	0	0	0	0	0	0	0
0.372		0	0	0	0	0	0	0	0	0	0	0	0	0	0	0	0	0	0	0	0	0	0	0	0	0	0	0	0	0	0	0	0	0	0	0	0	0	0	0	0	0	0	0	0	0	0	0	0
0.376		0	0	0	0	0	0	0	0	0	0	0	0	0	0	0	0	0	0	0	0	0	0	0	0	0	0	0	0	0	0	0	0	0	0	0	0	0	0	0	0	0	0	0	0	0	0	0	0
0.38		0	0	0	0	0	0	0	0	0	0	0	0	0	0	0	0	0	0	0	0	0	0	0	0	0	0	0	0	0	0	0	0	0	0	0	0	0	0	0	0	0	0	0	0	0	0	0	0
0.384		0	0	0	0	0	0	0	0	0	0	0	0	0	0	0	0	0	0	0	0	0	0	0	0	0	0	0	0	0	0	0	0	0	0	0	0	0	0	0	0	0	0	0	0	0	0	0	0
0.388		0	0	0	0	0	0	0	0	0	0	0	0	0	0	0	0	0	0	0	0	0	0	0	0	0	0	0	0	0	0	0	0	0	0	0	0	0	0	0	0	0	0	0	0	0	0	0	0
0.392		0	0	0	0	0	0	0	0	0	0	0	0	0	0	0	0	0	0	0	0	0	0	0	0	0	0	0	0	0	0	0	0	0	0	0	0	0	0	0	0	0	0	0	0	0	0	0	0
0.396		0	0	0	0	0	0	0	0	0	0	0	0	0	0	0	0	0	0	0	0	0	0	0	0	0	0	0	0	0	0	0	0	0	0	0	0	0	0	0	0	0	0	0	0	0	0	0	0
0.4		0	0	0	0	0	0	0	0	0	0	0	0	0	0	0	0	0	0	0	0	0	0	0	0	0	0	0	0	0	0	0	0	0	0	0	0	0	0	0	0	0	0	0	0	0	0	0	0
0.404		0	0	0	0	0	0	0	0	0	0	0	0	0	0	0	0	0	0	0	0	0	0	0	0	0	0	0	0	0	0	0	0	0	0	0	0	0	0	0	0	0	0	0	0	0	0	0	0
0.408		0	0	0	0	0	0	0	0	0	0	0	0	0	0	0	0	0	0	0	0	0	0	0	0	0	0	0	0	0	0	0	0	0	0	0	0	0	0	0	0	0	0	0	0	0	0	0	0
0.412		0	0	0	0	0	0	0	0	0	0	0	0	0	0	0	0	0	0	0	0	0	0	0	0	0	0	0	0	0	0	0	0	0	0	0	0	0	0	0	0	0	0	0	0	0	0	0	0
0.416		0	0	0	0	0	0	0	0	0	0	0	0	0	0	0	0	0	0	0	0	0	0	0	0	0	0	0	0	0	0	0	0	0	0	0	0	0	0	0	0	0	0	0	0	0	0	0	0
0.42		0	0	0	0	0	0	0	0	0	0	0	0	0	0	0	0	0	0	0	0	0	0	0	0	0	0	0	0	0	0	0	0	0	0	0	0	0	0	0	0	0	0	0	0	0	0	0	0
0.424		0	0	0	0	0	0	0	0	0	0	0	0	0	0	0	0	0	0	0	0	0	0	0	0	0	0	0	0	0	0	0	0	0	0	0	0	0	0	0	0	0	0	0	0	0	0	0	0
0.428		0	0	0	0	0	0	0	0	0	0	0	0	0	0	0	0	0	0	0	0	0	0	0	0	0	0	0	0	0	0	0	0	0	0	0	0	0	0	0	0	0	0	0	0	0	0	0	0
0.432		0	0	0	0	0	0	0	0	0	0	0	0	0	0	0	0	0	0	0	0	0	0	0	0	0	0	0	0	0	0	0	0	0	0	0	0	0	0	0	0	0	0	0	0	0	0	0	0
0.436		0	0	0	0	0	0	0	0	0	0	0	0	0	0	0	0	0	0	0	0	0	0	0	0	0	0	0	0	0	0	0	0	0	0	0	0	0	0	0	0	0	0	0	0	0	0	0	0
0.44		0	0	0	0	0	0	0	0	0	0	0	0	0	0	0	0	0	0	0	0	0	0	0	0	0	0	0	0	0	0	0	0	0	0	0	0	0	0	0	0	0	0	0	0	0	0	0	0
0.444		0	0	0	0	0	0	0	0	0	0	0	0	0	0	0	0	0	0	0	0	0	0	0	0	0	0	0	0	0	0	0	0	0	0	0	0	0	0	0	0	0	0	0	0	0	0	0	0
0.448		0	0	0	0	0	0	0	0	0	0	0	0	0	0	0	0	0	0	0	0	0	0	0	0	0	0	0	0	0	0	0	0	0	0	0	0	0	0	0	0	0	0	0	0	0	0	0	0
0.452		0	0	0	0	0	0	0	0	0	0	0	0	0	0	0	0	0	0	0	0	0	0	0	0	0	0	0	0	0	0	0	0	0	0	0	0	0	0	0	0	0	0	0	0	0	0	0	0
0.456		0	0	0	0	0	0	0	0	0	0	0	0	0	0	0	0	0	0	0	0	0	0	0	0	0	0	0	0	0	0	0	0	0	0	0	0	0	0	0	0	0	0	0	0	0	0	0	0
0.46		0	0	0	0	0	0	0	0	0	0	0	0	0	0	0	0	0	0	0	0	0	0	0	0	0	0	0	0	0	0	0	0	0	0	0	0	0	0	0	0	0	0	0	0	0	0	0	0
0.464		0	0	0	0	0	0	0	0	0	0	0	0	0	0	0	0	0	0	0	0	0	0	0	0	0	0	0	0	0	0	0	0	0	0	0	0	0	0	0	0	0	0	0	0	0	0	0	0
0.468		0	0	0	0	0	0	0	0	0	0	0	0	0	0	0	0	0	0	0	0	0	0	0	0	0	0	0	0	0	0	0	0	0	0	0	0	0	0	0	0	0	0	0	0	0	0	0	0
0.472		0	0	0	0	0	0	0	0	0	0	0	0	0	0	0	0	0	0	0	0	0	0	0	0	0	0	0	0	0	0	0	0	0	0	0	0	0	0	0	0	0	0	0	0	0	0	0	0
0.476		0	0	0	0	0	0	0	0	0	0	0	0	0	0	0	0	0	0	0	0	0	0	0	0	0	0	0	0	0	0	0	0	0	0	0	0	0	0	0	0	0	0	0	0	0	0	0	0
0.48		0	0	0	0	0	0	0	0	0	0	0	0	0	0	0	0	0	0	0	0	0	0	0	0	0	0	0	0	0	0	0	0	0	0	0	0	0	0	0	0	0	0	0	0	0	0	0	0
0.484		0	0	0	0	0	0	0	0	0	0	0	0	0	0	0	0	0	0	0	0	0	0	0	0	0	0	0	0	0	0	0	0	0	0	0	0	0	0	0	0	0	0	0	0	0	0	0	0
0.488		0	0	0	0	0	0	0	0	0	0	0	0	0	0	0	0	0	0	0	0	0	0	0	0	0	0	0	0	0	0	0	0	0	0	0	0	0	0	0	0	0	0	0	0	0	0	0	0
0.492		0	0	0	0	0	0	0	0	0	0	0	0	0	0	0	0	0	0	0	0	0	0	0	0	0	0	0	0	0	0	0	0	0	0	0	0	0	0	0	0	0	0	0	0	0	0	0	0
0.496		0	0	0	0	0	0	0	0	0	0	0	0	0	0	0	0	0	0	0	0	0	0	0	0	0	0	0	0	0	0	0	0	0	0	0	0	0	0	0	0	0	0	0	0	0	0	0	0
0.5		0	0	0	0	0	0	0	0	0	0	0	0	0	0	0	0	0	0	0	0	0	0	0	0	0	0	0	0	0	0	0	0	0	0	0	0	0	0	0	0	0	0	0	0	0	0	0	0
[truncated: 464 more columns]

## Sheet: Fig.3a(g=32)
	d/ax	0.2	0.201064	0.202133	0.203208	0.204288	0.205375	0.206467	0.207565	0.208668	0.209778	0.210894	0.212015	0.213142	0.214276	0.215415	0.216561	0.217712	0.21887	0.220034	0.221204	0.22238	0.223563	0.224752	0.225947	0.227149	0.228356	0.229571	0.230792	0.232019	0.233253	0.234493	0.23574	0.236994	0.238254	0.239521	0.240795	0.242075	0.243362	0.244656	0.245957	0.247265	0.24858	0.249902	0.251231	0.252567	0.25391	0.25526	0.256618
z/2rin	DF/kBT
0.00400009		0	0	0	0	0	0	0	0	0	0	0	0	0	0	0	0	0	0	0	0	0	0	0	0	0	0	0	0	0	0	0	0	0	0	0	0	0	0	0	0	0	0	0	0	0	0	0	0
0.00800009		0	0	0	0	0	0	0	0	0	0	0	0	0	0	0	0	0	0	0	0	0	0	0	0	0	0	0	0	0	0	0	0	0	0	0	0	0	0	0	0	0	0	0	0	0	0	0	0
0.0120001		0	0	0	0	0	0	0	0	0	0	0	0	0	0	0	0	0	0	0	0	0	0	0	0	0	0	0	0	0	0	0	0	0	0	0	0	0	0	0	0	0	0	0	0	0	0	0	0
0.0159999		0	0	0	0	0	0	0	0	0	0	0	0	0	0	0	0	0	0	0	0	0	0	0	0	0	0	0	0	0	0	0	0	0	0	0	0	0	0	0	0	0	0	0	0	0	0	0	0
0.0199999		0	0	0	0	0	0	0	0	0	0	0	0	0	0	0	0	0	0	0	0	0	0	0	0	0	0	0	0	0	0	0	0	0	0	0	0	0	0	0	0	0	0	0	0	0	0	0	0
0.0239999		0	0	0	0	0	0	0	0	0	0	0	0	0	0	0	0	0	0	0	0	0	0	0	0	0	0	0	0	0	0	0	0	0	0	0	0	0	0	0	0	0	0	0	0	0	0	0	0
0.0279999		0	0	0	0	0	0	0	0	0	0	0	0	0	0	0	0	0	0	0	0	0	0	0	0	0	0	0	0	0	0	0	0	0	0	0	0	0	0	0	0	0	0	0	0	0	0	0	0
0.0319999		0	0	0	0	0	0	0	0	0	0	0	0	0	0	0	0	0	0	0	0	0	0	0	0	0	0	0	0	0	0	0	0	0	0	0	0	0	0	0	0	0	0	0	0	0	0	0	0
0.0359999		0	0	0	0	0	0	0	0	0	0	0	0	0	0	0	0	0	0	0	0	0	0	0	0	0	0	0	0	0	0	0	0	0	0	0	0	0	0	0	0	0	0	0	0	0	0	0	0
0.0399999		0	0	0	0	0	0	0	0	0	0	0	0	0	0	0	0	0	0	0	0	0	0	0	0	0	0	0	0	0	0	0	0	0	0	0	0	0	0	0	0	0	0	0	0	0	0	0	0
0.0439999		0	0	0	0	0	0	0	0	0	0	0	0	0	0	0	0	0	0	0	0	0	0	0	0	0	0	0	0	0	0	0	0	0	0	0	0	0	0	0	0	0	0	0	0	0	0	0	0
0.0479999		0	0	0	0	0	0	0	0	0	0	0	0	0	0	0	0	0	0	0	0	0	0	0	0	0	0	0	0	0	0	0	0	0	0	0	0	0	0	0	0	0	0	0	0	0	0	0	0
0.0519999		0	0	0	0	0	0	0	0	0	0	0	0	0	0	0	0	0	0	0	0	0	0	0	0	0	0	0	0	0	0	0	0	0	0	0	0	0	0	0	0	0	0	0	0	0	0	0	0
0.0559999		0	0	0	0	0	0	0	0	0	0	0	0	0	0	0	0	0	0	0	0	0	0	0	0	0	0	0	0	0	0	0	0	0	0	0	0	0	0	0	0	0	0	0	0	0	0	0	0
0.0599999		0	0	0	0	0	0	0	0	0	0	0	0	0	0	0	0	0	0	0	0	0	0	0	0	0	0	0	0	0	0	0	0	0	0	0	0	0	0	0	0	0	0	0	0	0	0	0	0
0.0639999		0	0	0	0	0	0	0	0	0	0	0	0	0	0	0	0	0	0	0	0	0	0	0	0	0	0	0	0	0	0	0	0	0	0	0	0	0	0	0	0	0	0	0	0	0	0	0	0
0.0679999		0	0	0	0	0	0	0	0	0	0	0	0	0	0	0	0	0	0	0	0	0	0	0	0	0	0	0	0	0	0	0	0	0	0	0	0	0	0	0	0	0	0	0	0	0	0	0	0
0.0719999		0	0	0	0	0	0	0	0	0	0	0	0	0	0	0	0	0	0	0	0	0	0	0	0	0	0	0	0	0	0	0	0	0	0	0	0	0	0	0	0	0	0	0	0	0	0	0	0
0.0759999		0	0	0	0	0	0	0	0	0	0	0	0	0	0	0	0	0	0	0	0	0	0	0	0	0	0	0	0	0	0	0	0	0	0	0	0	0	0	0	0	0	0	0	0	0	0	0	0
0.0799999		0	0	0	0	0	0	0	0	0	0	0	0	0	0	0	0	0	0	0	0	0	0	0	0	0	0	0	0	0	0	0	0	0	0	0	0	0	0	0	0	0	0	0	0	0	0	0	0
0.0839999		0	0	0	0	0	0	0	0	0	0	0	0	0	0	0	0	0	0	0	0	0	0	0	0	0	0	0	0	0	0	0	0	0	0	0	0	0	0	0	0	0	0	0	0	0	0	0	0
0.0879999		0	0	0	0	0	0	0	0	0	0	0	0	0	0	0	0	0	0	0	0	0	0	0	0	0	0	0	0	0	0	0	0	0	0	0	0	0	0	0	0	0	0	0	0	0	0	0	0
0.0919999		0	0	0	0	0	0	0	0	0	0	0	0	0	0	0	0	0	0	0	0	0	0	0	0	0	0	0	0	0	0	0	0	0	0	0	0	0	0	0	0	0	0	0	0	0	0	0	0
0.0959999		0	0	0	0	0	0	0	0	0	0	0	0	0	0	0	0	0	0	0	0	0	0	0	0	0	0	0	0	0	0	0	0	0	0	0	0	0	0	0	0	0	0	0	0	0	0	0	0
0.0999999		0	0	0	0	0	0	0	0	0	0	0	0	0	0	0	0	0	0	0	0	0	0	0	0	0	0	0	0	0	0	0	0	0	0	0	0	0	0	0	0	0	0	0	0	0	0	0	0
0.104		0	0	0	0	0	0	0	0	0	0	0	0	0	0	0	0	0	0	0	0	0	0	0	0	0	0	0	0	0	0	0	0	0	0	0	0	0	0	0	0	0	0	0	0	0	0	0	0
0.108		0	0	0	0	0	0	0	0	0	0	0	0	0	0	0	0	0	0	0	0	0	0	0	0	0	0	0	0	0	0	0	0	0	0	0	0	0	0	0	0	0	0	0	0	0	0	0	0
0.112		0	0	0	0	0	0	0	0	0	0	0	0	0	0	0	0	0	0	0	0	0	0	0	0	0	0	0	0	0	0	0	0	0	0	0	0	0	0	0	0	0	0	0	0	0	0	0	0
0.116		0	0	0	0	0	0	0	0	0	0	0	0	0	0	0	0	0	0	0	0	0	0	0	0	0	0	0	0	0	0	0	0	0	0	0	0	0	0	0	0	0	0	0	0	0	0	0	0
0.12		0	0	0	0	0	0	0	0	0	0	0	0	0	0	0	0	0	0	0	0	0	0	0	0	0	0	0	0	0	0	0	0	0	0	0	0	0	0	0	0	0	0	0	0	0	0	0	0
0.124		0	0	0	0	0	0	0	0	0	0	0	0	0	0	0	0	0	0	0	0	0	0	0	0	0	0	0	0	0	0	0	0	0	0	0	0	0	0	0	0	0	0	0	0	0	0	0	0
0.128		0	0	0	0	0	0	0	0	0	0	0	0	0	0	0	0	0	0	0	0	0	0	0	0	0	0	0	0	0	0	0	0	0	0	0	0	0	0	0	0	0	0	0	0	0	0	0	0
0.132		0	0	0	0	0	0	0	0	0	0	0	0	0	0	0	0	0	0	0	0	0	0	0	0	0	0	0	0	0	0	0	0	0	0	0	0	0	0	0	0	0	0	0	0	0	0	0	0
0.136		0	0	0	0	0	0	0	0	0	0	0	0	0	0	0	0	0	0	0	0	0	0	0	0	0	0	0	0	0	0	0	0	0	0	0	0	0	0	0	0	0	0	0	0	0	0	0	0
0.14		0	0	0	0	0	0	0	0	0	0	0	0	0	0	0	0	0	0	0	0	0	0	0	0	0	0	0	0	0	0	0	0	0	0	0	0	0	0	0	0	0	0	0	0	0	0	0	0
0.144		0	0	0	0	0	0	0	0	0	0	0	0	0	0	0	0	0	0	0	0	0	0	0	0	0	0	0	0	0	0	0	0	0	0	0	0	0	0	0	0	0	0	0	0	0	0	0	0
0.148		0	0	0	0	0	0	0	0	0	0	0	0	0	0	0	0	0	0	0	0	0	0	0	0	0	0	0	0	0	0	0	0	0	0	0	0	0	0	0	0	0	0	0	0	0	0	0	0
0.152		0	0	0	0	0	0	0	0	0	0	0	0	0	0	0	0	0	0	0	0	0	0	0	0	0	0	0	0	0	0	0	0	0	0	0	0	0	0	0	0	0	0	0	0	0	0	0	0
0.156		0	0	0	0	0	0	0	0	0	0	0	0	0	0	0	0	0	0	0	0	0	0	0	0	0	0	0	0	0	0	0	0	0	0	0	0	0	0	0	0	0	0	0	0	0	0	0	0
0.16		0	0	0	0	0	0	0	0	0	0	0	0	0	0	0	0	0	0	0	0	0	0	0	0	0	0	0	0	0	0	0	0	0	0	0	0	0	0	0	0	0	0	0	0	0	0	0	0
0.164		0	0	0	0	0	0	0	0	0	0	0	0	0	0	0	0	0	0	0	0	0	0	0	0	0	0	0	0	0	0	0	0	0	0	0	0	0	0	0	0	0	0	0	0	0	0	0	0
0.168		0	0	0	0	0	0	0	0	0	0	0	0	0	0	0	0	0	0	0	0	0	0	0	0	0	0	0	0	0	0	0	0	0	0	0	0	0	0	0	0	0	0	0	0	0	0	0	0
0.172		0	0	0	0	0	0	0	0	0	0	0	0	0	0	0	0	0	0	0	0	0	0	0	0	0	0	0	0	0	0	0	0	0	0	0	0	0	0	0	0	0	0	0	0	0	0	0	0
0.176		0	0	0	0	0	0	0	0	0	0	0	0	0	0	0	0	0	0	0	0	0	0	0	0	0	0	0	0	0	0	0	0	0	0	0	0	0	0	0	0	0	0	0	0	0	0	0	0
0.18		0	0	0	0	0	0	0	0	0	0	0	0	0	0	0	0	0	0	0	0	0	0	0	0	0	0	0	0	0	0	0	0	0	0	0	0	0	0	0	0	0	0	0	0	0	0	0	0
0.184		0	0	0	0	0	0	0	0	0	0	0	0	0	0	0	0	0	0	0	0	0	0	0	0	0	0	0	0	0	0	0	0	0	0	0	0	0	0	0	0	0	0	0	0	0	0	0	0
0.188		0	0	0	0	0	0	0	0	0	0	0	0	0	0	0	0	0	0	0	0	0	0	0	0	0	0	0	0	0	0	0	0	0	0	0	0	0	0	0	0	0	0	0	0	0	0	0	0
0.192		0	0	0	0	0	0	0	0	0	0	0	0	0	0	0	0	0	0	0	0	0	0	0	0	0	0	0	0	0	0	0	0	0	0	0	0	0	0	0	0	0	0	0	0	0	0	0	0
0.196		0	0	0	0	0	0	0	0	0	0	0	0	0	0	0	0	0	0	0	0	0	0	0	0	0	0	0	0	0	0	0	0	0	0	0	0	0	0	0	0	0	0	0	0	0	0	0	0
0.2		0	0	0	0	0	0	0	0	0	0	0	0	0	0	0	0	0	0	0	0	0	0	0	0	0	0	0	0	0	0	0	0	0	0	0	0	0	0	0	0	0	0	0	0	0	0	0	0
0.204		0	0	0	0	0	0	0	0	0	0	0	0	0	0	0	0	0	0	0	0	0	0	0	0	0	0	0	0	0	0	0	0	0	0	0	0	0	0	0	0	0	0	0	0	0	0	0	0
0.208		0	0	0	0	0	0	0	0	0	0	0	0	0	0	0	0	0	0	0	0	0	0	0	0	0	0	0	0	0	0	0	0	0	0	0	0	0	0	0	0	0	0	0	0	0	0	0	0
0.212		0	0	0	0	0	0	0	0	0	0	0	0	0	0	0	0	0	0	0	0	0	0	0	0	0	0	0	0	0	0	0	0	0	0	0	0	0	0	0	0	0	0	0	0	0	0	0	0
0.216		0	0	0	0	0	0	0	0	0	0	0	0	0	0	0	0	0	0	0	0	0	0	0	0	0	0	0	0	0	0	0	0	0	0	0	0	0	0	0	0	0	0	0	0	0	0	0	0
0.22		0	0	0	0	0	0	0	0	0	0	0	0	0	0	0	0	0	0	0	0	0	0	0	0	0	0	0	0	0	0	0	0	0	0	0	0	0	0	0	0	0	0	0	0	0	0	0	0
0.224		0	0	0	0	0	0	0	0	0	0	0	0	0	0	0	0	0	0	0	0	0	0	0	0	0	0	0	0	0	0	0	0	0	0	0	0	0	0	0	0	0	0	0	0	0	0	0	0
0.228		0	0	0	0	0	0	0	0	0	0	0	0	0	0	0	0	0	0	0	0	0	0	0	0	0	0	0	0	0	0	0	0	0	0	0	0	0	0	0	0	0	0	0	0	0	0	0	0
0.232		0	0	0	0	0	0	0	0	0	0	0	0	0	0	0	0	0	0	0	0	0	0	0	0	0	0	0	0	0	0	0	0	0	0	0	0	0	0	0	0	0	0	0	0	0	0	0	0
0.236		0	0	0	0	0	0	0	0	0	0	0	0	0	0	0	0	0	0	0	0	0	0	0	0	0	0	0	0	0	0	0	0	0	0	0	0	0	0	0	0	0	0	0	0	0	0	0	0
0.24		0	0	0	0	0	0	0	0	0	0	0	0	0	0	0	0	0	0	0	0	0	0	0	0	0	0	0	0	0	0	0	0	0	0	0	0	0	0	0	0	0	0	0	0	0	0	0	0
0.244		0	0	0	0	0	0	0	0	0	0	0	0	0	0	0	0	0	0	0	0	0	0	0	0	0	0	0	0	0	0	0	0	0	0	0	0	0	0	0	0	0	0	0	0	0	0	0	0
0.248		0	0	0	0	0	0	0	0	0	0	0	0	0	0	0	0	0	0	0	0	0	0	0	0	0	0	0	0	0	0	0	0	0	0	0	0	0	0	0	0	0	0	0	0	0	0	0	0
0.252		0	0	0	0	0	0	0	0	0	0	0	0	0	0	0	0	0	0	0	0	0	0	0	0	0	0	0	0	0	0	0	0	0	0	0	0	0	0	0	0	0	0	0	0	0	0	0	0
0.256		0	0	0	0	0	0	0	0	0	0	0	0	0	0	0	0	0	0	0	0	0	0	0	0	0	0	0	0	0	0	0	0	0	0	0	0	0	0	0	0	0	0	0	0	0	0	0	0
0.26		0	0	0	0	0	0	0	0	0	0	0	0	0	0	0	0	0	0	0	0	0	0	0	0	0	0	0	0	0	0	0	0	0	0	0	0	0	0	0	0	0	0	0	0	0	0	0	0
0.264		0	0	0	0	0	0	0	0	0	0	0	0	0	0	0	0	0	0	0	0	0	0	0	0	0	0	0	0	0	0	0	0	0	0	0	0	0	0	0	0	0	0	0	0	0	0	0	0
0.268		0	0	0	0	0	0	0	0	0	0	0	0	0	0	0	0	0	0	0	0	0	0	0	0	0	0	0	0	0	0	0	0	0	0	0	0	0	0	0	0	0	0	0	0	0	0	0	0
0.272		0	0	0	0	0	0	0	0	0	0	0	0	0	0	0	0	0	0	0	0	0	0	0	0	0	0	0	0	0	0	0	0	0	0	0	0	0	0	0	0	0	0	0	0	0	0	0	0
0.276		0	0	0	0	0	0	0	0	0	0	0	0	0	0	0	0	0	0	0	0	0	0	0	0	0	0	0	0	0	0	0	0	0	0	0	0	0	0	0	0	0	0	0	0	0	0	0	0
0.28		0	0	0	0	0	0	0	0	0	0	0	0	0	0	0	0	0	0	0	0	0	0	0	0	0	0	0	0	0	0	0	0	0	0	0	0	0	0	0	0	0	0	0	0	0	0	0	0
0.284		0	0	0	0	0	0	0	0	0	0	0	0	0	0	0	0	0	0	0	0	0	0	0	0	0	0	0	0	0	0	0	0	0	0	0	0	0	0	0	0	0	0	0	0	0	0	0	0
0.288		0	0	0	0	0	0	0	0	0	0	0	0	0	0	0	0	0	0	0	0	0	0	0	0	0	0	0	0	0	0	0	0	0	0	0	0	0	0	0	0	0	0	0	0	0	0	0	0
0.292		0	0	0	0	0	0	0	0	0	0	0	0	0	0	0	0	0	0	0	0	0	0	0	0	0	0	0	0	0	0	0	0	0	0	0	0	0	0	0	0	0	0	0	0	0	0	0	0
0.296		0	0	0	0	0	0	0	0	0	0	0	0	0	0	0	0	0	0	0	0	0	0	0	0	0	0	0	0	0	0	0	0	0	0	0	0	0	0	0	0	0	0	0	0	0	0	0	0
0.3		0	0	0	0	0	0	0	0	0	0	0	0	0	0	0	0	0	0	0	0	0	0	0	0	0	0	0	0	0	0	0	0	0	0	0	0	0	0	0	0	0	0	0	0	0	0	0	0
0.304		0	0	0	0	0	0	0	0	0	0	0	0	0	0	0	0	0	0	0	0	0	0	0	0	0	0	0	0	0	0	0	0	0	0	0	0	0	0	0	0	0	0	0	0	0	0	0	0
0.308		0	0	0	0	0	0	0	0	0	0	0	0	0	0	0	0	0	0	0	0	0	0	0	0	0	0	0	0	0	0	0	0	0	0	0	0	0	0	0	0	0	0	0	0	0	0	0	0
0.312		0	0	0	0	0	0	0	0	0	0	0	0	0	0	0	0	0	0	0	0	0	0	0	0	0	0	0	0	0	0	0	0	0	0	0	0	0	0	0	0	0	0	0	0	0	0	0	0
0.316		0	0	0	0	0	0	0	0	0	0	0	0	0	0	0	0	0	0	0	0	0	0	0	0	0	0	0	0	0	0	0	0	0	0	0	0	0	0	0	0	0	0	0	0	0	0	0	0
0.32		0	0	0	0	0	0	0	0	0	0	0	0	0	0	0	0	0	0	0	0	0	0	0	0	0	0	0	0	0	0	0	0	0	0	0	0	0	0	0	0	0	0	0	0	0	0	0	0
0.324		0	0	0	0	0	0	0	0	0	0	0	0	0	0	0	0	0	0	0	0	0	0	0	0	0	0	0	0	0	0	0	0	0	0	0	0	0	0	0	0	0	0	0	0	0	0	0	0
0.328		0	0	0	0	0	0	0	0	0	0	0	0	0	0	0	0	0	0	0	0	0	0	0	0	0	0	0	0	0	0	0	0	0	0	0	0	0	0	0	0	0	0	0	0	0	0	0	0
0.332		0	0	0	0	0	0	0	0	0	0	0	0	0	0	0	0	0	0	0	0	0	0	0	0	0	0	0	0	0	0	0	0	0	0	0	0	0	0	0	0	0	0	0	0	0	0	0	0
0.336		0	0	0	0	0	0	0	0	0	0	0	0	0	0	0	0	0	0	0	0	0	0	0	0	0	0	0	0	0	0	0	0	0	0	0	0	0	0	0	0	0	0	0	0	0	0	0	0
0.34		0	0	0	0	0	0	0	0	0	0	0	0	0	0	0	0	0	0	0	0	0	0	0	0	0	0	0	0	0	0	0	0	0	0	0	0	0	0	0	0	0	0	0	0	0	0	0	0
0.344		0	0	0	0	0	0	0	0	0	0	0	0	0	0	0	0	0	0	0	0	0	0	0	0	0	0	0	0	0	0	0	0	0	0	0	0	0	0	0	0	0	0	0	0	0	0	0	0
0.348		0	0	0	0	0	0	0	0	0	0	0	0	0	0	0	0	0	0	0	0	0	0	0	0	0	0	0	0	0	0	0	0	0	0	0	0	0	0	0	0	0	0	0	0	0	0	0	0
0.352		0	0	0	0	0	0	0	0	0	0	0	0	0	0	0	0	0	0	0	0	0	0	0	0	0	0	0	0	0	0	0	0	0	0	0	0	0	0	0	0	0	0	0	0	0	0	0	0
0.356		0	0	0	0	0	0	0	0	0	0	0	0	0	0	0	0	0	0	0	0	0	0	0	0	0	0	0	0	0	0	0	0	0	0	0	0	0	0	0	0	0	0	0	0	0	0	0	0
0.36		0	0	0	0	0	0	0	0	0	0	0	0	0	0	0	0	0	0	0	0	0	0	0	0	0	0	0	0	0	0	0	0	0	0	0	0	0	0	0	0	0	0	0	0	0	0	0	0
0.364		0	0	0	0	0	0	0	0	0	0	0	0	0	0	0	0	0	0	0	0	0	0	0	0	0	0	0	0	0	0	0	0	0	0	0	0	0	0	0	0	0	0	0	0	0	0	0	0
0.368		0	0	0	0	0	0	0	0	0	0	0	0	0	0	0	0	0	0	0	0	0	0	0	0	0	0	0	0	0	0	0	0	0	0	0	0	0	0	0	0	0	0	0	0	0	0	0	0
0.372		0	0	0	0	0	0	0	0	0	0	0	0	0	0	0	0	0	0	0	0	0	0	0	0	0	0	0	0	0	0	0	0	0	0	0	0	0	0	0	0	0	0	0	0	0	0	0	0
0.376		0	0	0	0	0	0	0	0	0	0	0	0	0	0	0	0	0	0	0	0	0	0	0	0	0	0	0	0	0	0	0	0	0	0	0	0	0	0	0	0	0	0	0	0	0	0	0	0
0.38		0	0	0	0	0	0	0	0	0	0	0	0	0	0	0	0	0	0	0	0	0	0	0	0	0	0	0	0	0	0	0	0	0	0	0	0	0	0	0	0	0	0	0	0	0	0	0	0
0.384		0	0	0	0	0	0	0	0	0	0	0	0	0	0	0	0	0	0	0	0	0	0	0	0	0	0	0	0	0	0	0	0	0	0	0	0	0	0	0	0	0	0	0	0	0	0	0	0
0.388		0	0	0	0	0	0	0	0	0	0	0	0	0	0	0	0	0	0	0	0	0	0	0	0	0	0	0	0	0	0	0	0	0	0	0	0	0	0	0	0	0	0	0	0	0	0	0	0
0.392		0	0	0	0	0	0	0	0	0	0	0	0	0	0	0	0	0	0	0	0	0	0	0	0	0	0	0	0	0	0	0	0	0	0	0	0	0	0	0	0	0	0	0	0	0	0	0	0
0.396		0	0	0	0	0	0	0	0	0	0	0	0	0	0	0	0	0	0	0	0	0	0	0	0	0	0	0	0	0	0	0	0	0	0	0	0	0	0	0	0	0	0	0	0	0	0	0	0
0.4		0	0	0	0	0	0	0	0	0	0	0	0	0	0	0	0	0	0	0	0	0	0	0	0	0	0	0	0	0	0	0	0	0	0	0	0	0	0	0	0	0	0	0	0	0	0	0	0
0.404		0	0	0	0	0	0	0	0	0	0	0	0	0	0	0	0	0	0	0	0	0	0	0	0	0	0	0	0	0	0	0	0	0	0	0	0	0	0	0	0	0	0	0	0	0	0	0	0
0.408		0	0	0	0	0	0	0	0	0	0	0	0	0	0	0	0	0	0	0	0	0	0	0	0	0	0	0	0	0	0	0	0	0	0	0	0	0	0	0	0	0	0	0	0	0	0	0	0
0.412		0	0	0	0	0	0	0	0	0	0	0	0	0	0	0	0	0	0	0	0	0	0	0	0	0	0	0	0	0	0	0	0	0	0	0	0	0	0	0	0	0	0	0	0	0	0	0	0
0.416		0	0	0	0	0	0	0	0	0	0	0	0	0	0	0	0	0	0	0	0	0	0	0	0	0	0	0	0	0	0	0	0	0	0	0	0	0	0	0	0	0	0	0	0	0	0	0	0
0.42		0	0	0	0	0	0	0	0	0	0	0	0	0	0	0	0	0	0	0	0	0	0	0	0	0	0	0	0	0	0	0	0	0	0	0	0	0	0	0	0	0	0	0	0	0	0	0	0
0.424		0	0	0	0	0	0	0	0	0	0	0	0	0	0	0	0	0	0	0	0	0	0	0	0	0	0	0	0	0	0	0	0	0	0	0	0	0	0	0	0	0	0	0	0	0	0	0	0
0.428		0	0	0	0	0	0	0	0	0	0	0	0	0	0	0	0	0	0	0	0	0	0	0	0	0	0	0	0	0	0	0	0	0	0	0	0	0	0	0	0	0	0	0	0	0	0	0	0
0.432		0	0	0	0	0	0	0	0	0	0	0	0	0	0	0	0	0	0	0	0	0	0	0	0	0	0	0	0	0	0	0	0	0	0	0	0	0	0	0	0	0	0	0	0	0	0	0	0
0.436		0	0	0	0	0	0	0	0	0	0	0	0	0	0	0	0	0	0	0	0	0	0	0	0	0	0	0	0	0	0	0	0	0	0	0	0	0	0	0	0	0	0	0	0	0	0	0	0
0.44		0	0	0	0	0	0	0	0	0	0	0	0	0	0	0	0	0	0	0	0	0	0	0	0	0	0	0	0	0	0	0	0	0	0	0	0	0	0	0	0	0	0	0	0	0	0	0	0
0.444		0	0	0	0	0	0	0	0	0	0	0	0	0	0	0	0	0	0	0	0	0	0	0	0	0	0	0	0	0	0	0	0	0	0	0	0	0	0	0	0	0	0	0	0	0	0	0	0
0.448		0	0	0	0	0	0	0	0	0	0	0	0	0	0	0	0	0	0	0	0	0	0	0	0	0	0	0	0	0	0	0	0	0	0	0	0	0	0	0	0	0	0	0	0	0	0	0	0
0.452		0	0	0	0	0	0	0	0	0	0	0	0	0	0	0	0	0	0	0	0	0	0	0	0	0	0	0	0	0	0	0	0	0	0	0	0	0	0	0	0	0	0	0	0	0	0	0	0
0.456		0	0	0	0	0	0	0	0	0	0	0	0	0	0	0	0	0	0	0	0	0	0	0	0	0	0	0	0	0	0	0	0	0	0	0	0	0	0	0	0	0	0	0	0	0	0	0	0
0.46		0	0	0	0	0	0	0	0	0	0	0	0	0	0	0	0	0	0	0	0	0	0	0	0	0	0	0	0	0	0	0	0	0	0	0	0	0	0	0	0	0	0	0	0	0	0	0	0
0.464		0	0	0	0	0	0	0	0	0	0	0	0	0	0	0	0	0	0	0	0	0	0	0	0	0	0	0	0	0	0	0	0	0	0	0	0	0	0	0	0	0	0	0	0	0	0	0	0
0.468		0	0	0	0	0	0	0	0	0	0	0	0	0	0	0	0	0	0	0	0	0	0	0	0	0	0	0	0	0	0	0	0	0	0	0	0	0	0	0	0	0	0	0	0	0	0	0	0
0.472		0	0	0	0	0	0	0	0	0	0	0	0	0	0	0	0	0	0	0	0	0	0	0	0	0	0	0	0	0	0	0	0	0	0	0	0	0	0	0	0	0	0	0	0	0	0	0	0
0.476		0	0	0	0	0	0	0	0	0	0	0	0	0	0	0	0	0	0	0	0	0	0	0	0	0	0	0	0	0	0	0	0	0	0	0	0	0	0	0	0	0	0	0	0	0	0	0	0
0.48		0	0	0	0	0	0	0	0	0	0	0	0	0	0	0	0	0	0	0	0	0	0	0	0	0	0	0	0	0	0	0	0	0	0	0	0	0	0	0	0	0	0	0	0	0	0	0	0
0.484		0	0	0	0	0	0	0	0	0	0	0	0	0	0	0	0	0	0	0	0	0	0	0	0	0	0	0	0	0	0	0	0	0	0	0	0	0	0	0	0	0	0	0	0	0	0	0	0
0.488		0	0	0	0	0	0	0	0	0	0	0	0	0	0	0	0	0	0	0	0	0	0	0	0	0	0	0	0	0	0	0	0	0	0	0	0	0	0	0	0	0	0	0	0	0	0	0	0
0.492		0	0	0	0	0	0	0	0	0	0	0	0	0	0	0	0	0	0	0	0	0	0	0	0	0	0	0	0	0	0	0	0	0	0	0	0	0	0	0	0	0	0	0	0	0	0	0	0
0.496		0	0	0	0	0	0	0	0	0	0	0	0	0	0	0	0	0	0	0	0	0	0	0	0	0	0	0	0	0	0	0	0	0	0	0	0	0	0	0	0	0	0	0	0	0	0	0	0
0.5		0	0	0	0	0	0	0	0	0	0	0	0	0	0	0	0	0	0	0	0	0	0	0	0	0	0	0	0	0	0	0	0	0	0	0	0	0	0	0	0	0	0	0	0	0	0	0	0
		0	0	0	0	0	0	0	0	0	0	0	0	0	0	0	0	0	0	0	0	0	0	0	0	0	0	0	0	0	0	0	0	0	0	0	0	0	0	0	0	0	0	0	0	0	0	0	0
[truncated: 464 more columns]

## Sheet: Fig.3c
Theoretical calculation							Monte Carlo simulation
	g=4	g=6	g=12	g=20	g=32		g=6			g=20
d/ax	Ub/kBT	Ub/kBT	Ub/kBT	Ub/kBT	Ub/kBT		d/ax	Ub/kBT	std	d/ax	Ub/kBT	std
0.6	0.00223	0	0	0	0		1.09168	0.06489	0.01884	1.66864	0.01038	0.00636
0.60273	0.00291	0	0	0	0		1.21385	0.32848	0.09787	1.85537	0.54242	0.13663
0.60594	0.0037	0	0	0	0		1.34968	1.21726	0.35562	2.06299	2.26498	0.7013
0.60916	0.00458	0	0	0	0		1.50071	2.89934	0.91619	2.29384	3.46032	0.47363
0.6124	0.00557	0	0	0	0		1.66864	5.06977	1.95422	2.55053	4.11565	1.14953
0.61565	0.00666	0	0	0	0		1.85537	6.86948	1.81681	2.83594	5.19701	1.16216
0.61893	0.00785	0	0	0	0		2.06299	8.27735	1.61223	3.15329	5.88051	0.88785
0.62222	0.00915	0	0	0	0		2.29384	9.79906	3.0744	3.50615	8.67967	2.28229
0.62553	0.01055	0	0	0	0		2.55053	12.5313	3.27001	3.89849	8.6623	3.17465
0.62885	0.01207	0	0	0	0		2.83594	15.6989	5.30472	4.33474	12.4487	3.10848
0.6322	0.0137	0	0	0	0		3.15329	18.1377	5.88578
0.63556	0.01544	0	0	0	0		3.50615	25.6106	7.87036
0.63894	0.0173	0	0	0	0		3.89849	28.0086	8.01013
0.64234	0.01928	0	0	0	0
0.64575	0.02138	0	0	0	0
0.64919	0.0236	0	0	0	0
0.65264	0.02594	0	0	0	0
0.65611	0.02841	0	0	0	0
0.6596	0.03101	0	0	0	0
0.66311	0.03375	0	0	0	0
0.66663	0.03661	0	0	0	0
0.67018	0.03962	0	0	0	0
0.67374	0.04276	0	0	0	0
0.67732	0.04604	0	0	0	0
0.68093	0.04947	0	0	0	0
0.68455	0.05304	0	0	0	0
0.68819	0.05676	0	0	0	0
0.69185	0.06064	0	0	0	0
0.69553	0.06467	0	0	0	0
0.69922	0.06885	0	0	0	0
0.70294	0.0732	0	0	0	0
0.70668	0.07771	0	0	0	0
0.71044	0.08239	0	0	0	0
0.71422	0.08723	0	0	0	0
0.71801	0.09225	0	0	0	0
0.72183	0.09744	0	0	0	0
0.72567	0.10282	0	0	0	0
0.72953	0.10837	0	0	0	0
0.73341	0.11411	0	0	0	0
0.73731	0.12004	0	0	0	0
0.74123	0.12617	0	0	0	0
0.74517	0.13249	0	0	0	0
0.74913	0.13901	0	0	0	0
0.75312	0.14573	0	0	0	0
0.75712	0.15266	0	0	0	0
0.76115	0.15981	0	0	0	0
0.7652	0.16716	0	0	0	0
0.76927	0.17474	0	0	0	0
0.77336	0.18255	0	0	0	0
0.77747	0.19058	0	0	0	0
0.7816	0.19885	0	0	0	0
0.78576	0.20735	0	0	0	0
0.78994	0.2161	0	0	0	0
0.79414	0.22509	0	0	0	0
0.79836	0.23434	0	0	0	0
0.80261	0.24384	0	0	0	0
0.80688	0.25361	0	0	0	0
0.81117	0.26364	0	0	0	0
0.81548	0.27395	0	0	0	0
0.81982	0.28454	0	0	0	0
0.82418	0.29541	0	0	0	0
0.82856	0.30657	0	0	0	0
0.83296	0.31803	0	0	0	0
0.83739	0.32979	0	0	0	0
0.84185	0.34186	0	0	0	0
0.84632	0.35425	0	0	0	0
0.85082	0.36696	0	0	0	0
0.85535	0.38	0	0	0	0
0.8599	0.39337	0	0	0	0
0.86447	0.40709	0	0	0	0
0.86907	0.42116	0	0	0	0
0.87369	0.43559	0	0	0	0
0.87833	0.45039	0	0	0	0
0.88301	0.46556	0	0	0	0
0.8877	0.48111	0	0	0	0
0.89242	0.49706	0	0	0	0
0.89717	0.51341	0	0	0	0
0.90194	0.53018	0	0	0	0
0.90673	0.54736	0	0	0	0
0.91156	0.56497	0	0	0	0
0.9164	0.58302	0	0	0	0
0.92128	0.60153	0	0	0	0
0.92618	0.6205	0	0	0	0
0.9311	0.63994	0	0	0	0
0.93605	0.65986	0	0	0	0
0.94103	0.68029	0	0	0	0
0.94603	0.70122	0	0	0	0
0.95106	0.72268	0	0	0	0
0.95612	0.74468	0	0	0	0
0.96121	0.76723	0	0	0	0
0.96632	0.79034	0	0	0	0
0.97146	0.81403	0	0	0	0
0.97662	0.83832	0	0	0	0
0.98182	0.86323	0	0	0	0
0.98704	0.88877	0	0	0	0
0.99229	0.91496	0	0	0	0
0.99756	0.94181	0	0	0	0
1.00287	0.96936	4.9369e-05	0	0	0
1.0082	0.99761	0.000404564	0	0	0
1.01356	1.02659	0.00111	0	0	0
1.01895	1.05634	0.00217	0	0	0
1.02437	1.08686	0.00359	0	0	0
1.02982	1.11818	0.00539	0	0	0
1.03529	1.15034	0.00757	0	0	0
1.0408	1.18336	0.01013	0	0	0
1.04633	1.21727	0.0131	0	0	0
1.0519	1.2521	0.01647	0	0	0
1.05749	1.2879	0.02025	0	0	0
1.06311	1.3247	0.02446	0	0	0
1.06877	1.36253	0.02911	0	0	0
1.07445	1.40145	0.0342	0	0	0
1.08016	1.44151	0.03975	0	0	0
1.08591	1.48275	0.04576	0	0	0
1.09168	1.52523	0.05225	0	0	0
1.09749	1.56903	0.05923	0	0	0
1.10332	1.61421	0.06671	0	0	0
1.10919	1.66087	0.0747	0	0	0
1.11509	1.7091	0.08322	0	0	0
1.12102	1.75901	0.09228	0	0	0
1.12698	1.81076	0.10189	0	0	0
1.13297	1.86453	0.11206	0	0	0
1.139	1.92057	0.12282	0	0	0
1.14506	1.97926	0.13417	0	0	0
1.15115	2.0413	0.14614	0	0	0
1.15727	2.10898	0.15873	0	0	0
1.16342	2.17915	0.17198	0	0	0
1.16961	2.24971	0.18588	0	0	0
1.17583	2.32068	0.20046	0	0	0
1.18208	2.39205	0.21575	0	0	0
1.18837	2.46382	0.23176	0	0	0
1.19468	2.53599	0.24851	0	0	0
1.20104	2.60856	0.26602	0	0	0
1.20742	2.68153	0.28432	0	0	0
1.21385	2.7549	0.30343	0	0	0
1.2203	2.82866	0.32338	0	0	0
1.22679	2.90282	0.34419	0	0	0
1.23331	2.97736	0.36589	0	0	0
1.23987	3.05229	0.38851	0	0	0
1.24646	3.12761	0.41209	0	0	0
1.25309	3.2033	0.43664	0	0	0
1.25976	3.27938	0.46222	0	0	0
1.26646	3.35582	0.48886	0	0	0
1.27319	3.43264	0.51658	0	0	0
1.27996	3.50981	0.54545	0	0	0
1.28677	3.58734	0.5755	0	0	0
1.29361	3.66522	0.60678	0	0	0
1.30049	3.74344	0.63935	0	0	0
1.3074	3.82199	0.67326	0	0	0
1.31436	3.90087	0.70857	0	0	0
1.32135	3.98007	0.74534	0	0	0
1.32837	4.05957	0.78367	0	0	0
1.33544	4.13936	0.82361	0	0	0
1.34254	4.21943	0.86528	0	0	0
1.34968	4.29977	0.90877	0	0	0
1.35685	4.38035	0.9542	0	0	0
1.36407	4.46117	1.00172	0	0	0
1.37132	4.54221	1.05148	0	0	0
1.37862	4.62344	1.10369	3.7479e-05	0	0
1.38595	4.70485	1.15861	0.000689293	0	0
1.39332	4.7864	1.21658	0.00217	0	0
1.40073	4.86807	1.2781	0.0045	0	0
1.40818	4.94983	1.34407	0.0077	0	0
1.41566	5.03164	1.41738	0.0118	0	0
1.42319	5.11347	1.496	0.01682	0	0
1.43076	5.19528	1.57477	0.02279	0	0
1.43837	5.27701	1.65368	0.02973	0	0
1.44602	5.3586	1.73271	0.03769	0	0
1.45371	5.44	1.81185	0.04668	0	0
1.46144	5.52114	1.8911	0.05673	0	0
1.46921	5.60191	1.97043	0.06789	0	0
1.47702	5.68222	2.04984	0.08019	0	0
1.48488	5.76193	2.1293	0.09367	0	0
1.49277	5.84089	2.2088	0.10835	0	0
1.50071	5.91886	2.28832	0.1243	0	0
1.50869	5.99556	2.36785	0.14155	0	0
1.51671	6.07047	2.44735	0.16014	0	0
1.52478	6.14258	2.52681	0.18014	0	0
1.53289	6.20917	2.60621	0.20159	0	0
1.54104	6.27538	2.6855	0.22455	0	0
1.54923	6.3423	2.76468	0.24909	0	0
1.55747	6.40993	2.8437	0.27526	0	0
1.56575	6.47829	2.92253	0.30315	0	0
1.57408	6.54737	3.00113	0.33283	0	0
1.58245	6.61719	3.07946	0.36439	0	0
1.59087	6.68775	3.15747	0.39792	0	0
1.59932	6.75907	3.23512	0.43352	0	0
1.60783	6.83115	3.31234	0.47132	0	0
1.61638	6.90399	3.38908	0.51145	0	0
1.62498	6.97761	3.46526	0.55405	0	0
1.63362	7.05202	3.54081	0.5993	0	0
1.6423	7.12722	3.61564	0.64739	0	0
1.65104	7.20323	3.68963	0.69857	0	0
1.65982	7.28004	3.76269	0.75314	0	0
1.66864	7.35767	3.83465	0.81148	0	0
1.67752	7.43613	3.90535	0.8741	0	0
1.68644	7.51543	3.97459	0.94179	0	0
1.6954	7.59557	4.0421	1.01598	0	0
1.70442	7.67657	4.1075	1.10143	0	0
1.71348	7.75843	4.1703	1.19211	0	0
1.7226	7.84116	4.2296	1.28249	0	0
1.73176	7.92478	4.28313	1.37254	0	0
1.74097	8.00928	4.32885	1.46223	0.000718929	0
1.75022	8.09469	4.37501	1.55151	0.003	0
1.75953	8.18101	4.42166	1.64036	0.00691	0
1.76889	8.26825	4.46881	1.72872	0.01249	0
1.77829	8.35642	4.51647	1.81655	0.01981	0
1.78775	8.44553	4.56463	1.9038	0.02892	0
1.79726	8.53559	4.61331	1.99041	0.03991	0
1.80681	8.62661	4.6625	2.07632	0.05283	0
1.81642	8.7186	4.71222	2.16146	0.06777	0
1.82608	8.81158	4.76247	2.24576	0.08481	0
1.83579	8.90554	4.81326	2.32914	0.10405	0
1.84555	9.00051	4.86458	2.41149	0.12558	0
1.85537	9.09649	4.91646	2.49273	0.14951	0
1.86523	9.19349	4.96888	2.57272	0.17597	0
1.87515	9.29152	5.02187	2.65135	0.20508	0
1.88512	9.39061	5.07542	2.72845	0.237	0
1.89515	9.49074	5.12954	2.80384	0.27188	0
1.90523	9.59195	5.18425	2.87732	0.30991	0
1.91536	9.69424	5.23953	2.94862	0.35132	0
1.92554	9.79761	5.2954	3.01742	0.39635	0
1.93578	9.90209	5.35187	3.0833	0.4453	0
1.94608	10.0077	5.40894	3.14569	0.49853	0
1.95643	10.1144	5.46662	3.2037	0.5565	0
1.96683	10.2223	5.52491	3.2557	0.61981	0
1.97729	10.3313	5.58383	3.29612	0.68932	0
1.9878	10.4414	5.64337	3.33127	0.76643	0
1.99837	10.5528	5.70355	3.36679	0.85439	0
2.009	10.6653	5.76437	3.4027	0.9579	0
2.01968	10.779	5.82584	3.43898	1.0613	0
2.03042	10.894	5.88797	3.47565	1.16365	0
2.04122	11.0102	5.95076	3.51272	1.26488	0
2.05208	11.1276	6.01421	3.55018	1.36491	0
2.06299	11.2462	6.07835	3.58803	1.46364	0
2.07396	11.3662	6.14317	3.6263	1.56096	0
2.08499	11.4874	6.20867	3.66497	1.65677	0
2.09607	11.6099	6.27488	3.70405	1.75093	0
2.10722	11.7337	6.34179	3.74355	1.84329	0
2.11843	11.8588	6.40942	3.78347	1.9337	0
2.12969	11.9853	6.47777	3.82381	2.02195	0
2.14102	12.113	6.54685	3.86459	2.10784	0
2.1524	12.2422	6.61666	3.9058	2.19111	0
2.16385	12.3728	6.68722	3.94745	2.27144	0
2.17535	12.5047	6.75853	3.98954	2.34845	0
2.18692	12.6381	6.8306	4.03209	2.42167	0
2.19855	12.7728	6.90344	4.07508	2.49045	0
2.21024	12.909	6.97706	4.11854	2.55388	0
2.222	13.0467	7.05146	4.16246	2.61045	0
2.23381	13.1858	7.12665	4.20685	2.65677	0
2.24569	13.3264	7.20265	4.25171	2.68637	0
2.25763	13.4685	7.27945	4.29705	2.71502	0
2.26964	13.6122	7.35708	4.34287	2.74397	0
2.28171	13.7573	7.43553	4.38918	2.77323	0
2.29384	13.904	7.51483	4.43598	2.8028	0
2.30604	14.0523	7.59496	4.48329	2.83269	0
2.3183	14.2021	7.67595	4.5311	2.8629	0
2.33063	14.3536	7.7578	4.57941	2.89343	0
2.34302	14.5067	7.84053	4.62825	2.92428	0
2.35548	14.6613	7.92414	4.6776	2.95547	0
2.36801	14.8177	8.00864	4.72748	2.98698	0
2.3806	14.9757	8.09404	4.7779	3.01883	0
2.39326	15.1354	8.18036	4.82885	3.05103	0
2.40599	15.2968	8.26759	4.88034	3.08356	0
2.41878	15.4599	8.35575	4.93238	3.11644	0.000251377
2.43164	15.6248	8.44486	4.98498	3.14968	0.0037
2.44458	15.7914	8.53491	5.03814	3.18326	0.01135
2.45757	15.9598	8.62592	5.09186	3.21721	0.02343
2.47064	16.13	8.71791	5.14616	3.25152	0.0402
2.48378	16.302	8.81087	5.20104	3.28619	0.06194
2.49699	16.4758	8.90483	5.2565	3.32123	0.08897
2.51027	16.6515	8.99979	5.31255	3.35665	0.12169
2.52362	16.8291	9.09576	5.3692	3.39244	0.16056
2.53704	17.0085	9.19275	5.42646	3.42862	0.20611
2.55053	17.1899	9.29078	5.48433	3.46518	0.25903
2.56409	17.3732	9.38985	5.54281	3.50213	0.32023
2.57773	17.5585	9.48999	5.60192	3.53948	0.39092
2.59143	17.7457	9.59118	5.66165	3.57722	0.473
2.60521	17.935	9.69346	5.72203	3.61537	0.57003
2.61907	18.1262	9.79683	5.78305	3.65392	0.69346
2.633	18.3195	9.9013	5.84471	3.69289	0.82442
2.647	18.5149	10.0069	5.90704	3.73227	0.95185
2.66107	18.7123	10.1136	5.97003	3.77207	1.07543
2.67522	18.9118	10.2214	6.03369	3.81229	1.19485
2.68945	19.1135	10.3304	6.09804	3.85294	1.30969
2.70375	19.3173	10.4406	6.16306	3.89403	1.41949
2.71813	19.5233	10.5519	6.22879	3.93555	1.52367
2.73258	19.7315	10.6645	6.29521	3.97752	1.62149
2.74711	19.9419	10.7782	6.36234	4.01994	1.71199
2.76172	20.1546	10.8931	6.43018	4.0628	1.79382
2.77641	20.3695	11.0093	6.49875	4.10613	1.86488
2.79117	20.5867	11.1267	6.56805	4.14991	1.92096
2.80602	20.8062	11.2453	6.63809	4.19417	1.9492
2.82094	21.0281	11.3652	6.70888	4.23889	1.96999
2.83594	21.2523	11.4864	6.78042	4.28409	1.99099
2.85102	21.479	11.6089	6.85272	4.32978	2.01222
2.86618	21.708	11.7327	6.9258	4.37595	2.03368
2.88142	21.9395	11.8578	6.99965	4.42261	2.05537
2.89674	22.1735	11.9843	7.07429	4.46977	2.07729
2.91215	22.4099	12.1121	7.14973	4.51744	2.09944
2.92763	22.6489	12.2412	7.22597	4.56561	2.12183
2.9432	22.8904	12.3718	7.30303	4.6143	2.14445
2.95885	23.1345	12.5037	7.38091	4.6635	2.16732
2.97459	23.3812	12.637	7.45962	4.71323	2.19043
2.9904	23.6305	12.7718	7.53916	4.76349	2.21379
3.00631	23.8825	12.908	7.61956	4.81429	2.2374
3.02229	24.1372	13.0456	7.70081	4.86563	2.26126
3.03837	24.3946	13.1847	7.78293	4.91751	2.28537
3.05452	24.6547	13.3254	7.86592	4.96995	2.30974
3.07077	24.9176	13.4674	7.9498	5.02295	2.33437
3.08709	25.1834	13.6111	8.03458	5.07651	2.35926
3.10351	25.4519	13.7562	8.12026	5.13065	2.38442
3.12001	25.7233	13.9029	8.20685	5.18536	2.40985
3.13661	25.9976	14.0511	8.29436	5.24066	2.43555
3.15329	26.2748	14.201	8.38281	5.29654	2.46152
3.17005	26.555	14.3524	8.4722	5.35302	2.48777
3.18691	26.8382	14.5055	8.56255	5.4101	2.5143
3.20386	27.1244	14.6602	8.65386	5.4678	2.54111
3.2209	27.4137	14.8165	8.74614	5.5261	2.5682
3.23802	27.706	14.9745	8.83941	5.58503	2.59559
3.25524	28.0014	15.1342	8.93367	5.64459	2.62327
3.27255	28.3	15.2956	9.02893	5.70478	2.65124
3.28996	28.6018	15.4587	9.12522	5.76561	2.67952
3.30745	28.9068	15.6235	9.22252	5.8271	2.70809
3.32504	29.2151	15.7901	9.32087	5.88924	2.73697
3.34272	29.5266	15.9585	9.42026	5.95204	2.76615
3.3605	29.8415	16.1287	9.52072	6.01551	2.79565
3.37837	NaN	16.3007	9.62225	6.07966	2.82546
3.39633	NaN	16.4745	9.72485	6.14449	2.85559
3.41439	NaN	16.6502	9.82856	6.21001	2.88604
3.43255	NaN	16.8277	9.93337	6.27623	2.91682
3.4508	NaN	17.0072	10.0393	6.34316	2.94792
3.46915	NaN	17.1885	10.1463	6.4108	2.97936
3.4876	NaN	17.3718	10.2546	6.47916	3.01113
3.50615	NaN	17.5571	10.3639	6.54826	3.04324
3.52479	NaN	17.7443	10.4744	6.61808	3.07569
3.54353	NaN	17.9335	10.5861	6.68866	3.10849
3.56238	NaN	18.1247	10.699	6.75998	3.14164
3.58132	NaN	18.318	10.8131	6.83207	3.17514
3.60037	NaN	18.5134	10.9284	6.90492	3.209
3.61951	NaN	18.7108	11.0449	6.97856	3.24322
3.63876	NaN	18.9103	11.1627	7.05297	3.2778
3.65811	NaN	19.112	11.2818	7.12818	3.31276
3.67756	NaN	19.3158	11.402	7.2042	3.34808
3.69712	NaN	19.5218	11.5236	7.28102	3.38379
3.71678	NaN	19.7299	11.6465	7.35866	3.41987
3.73654	NaN	19.9403	11.7707	7.43713	3.45634
3.75641	NaN	20.153	11.8962	7.51644	3.4932
3.77639	NaN	20.3679	12.0231	7.59659	3.53045
3.79647	NaN	20.585	12.1513	7.6776	3.56809
3.81666	NaN	20.8046	12.2809	7.75947	3.60614
3.83695	NaN	21.0264	12.4118	7.84222	3.6446
3.85736	NaN	21.2506	12.5442	7.92585	3.68346
3.87787	NaN	21.4773	12.678	8.01036	3.72274
3.89849	NaN	21.7063	12.8132	8.09578	3.76244
3.91922	NaN	21.9377	12.9498	8.18212	3.80256
3.94006	NaN	22.1717	13.0879	8.26937	3.84311
3.96102	NaN	22.4081	13.2275	8.35755	3.88409
3.98208	NaN	22.6471	13.3685	8.44667	3.92551
4.00326	NaN	22.8886	13.5111	8.53674	3.96737

## Sheet: Fig.4a
g=4		g=6		g=12		g=20		g=32
d/(2rin)	D/D(2rin)	d/(2rin)	D/D(2rin)	d/(2rin)	D/D(2rin)	d/(2rin)	D/D(2rin)	d/(2rin)	D/D(2rin)
0.4	15.7559	0.2	125.413	0.14531	325.656	0.11547	650.218	0.08284	1759.91
0.40706	14.908	0.20372	118.664	0.14801	308.13	0.11762	615.226	0.08438	1665.2
0.41464	14.1057	0.20751	112.278	0.15077	291.548	0.11981	582.118	0.08595	1575.59
0.42235	13.3466	0.21138	106.236	0.15357	275.859	0.12204	550.791	0.08755	1490.8
0.43021	12.6284	0.21531	100.519	0.15643	261.013	0.12431	521.15	0.08918	1410.57
0.43822	11.9488	0.21932	95.1095	0.15934	246.967	0.12662	493.104	0.09084	1334.66
0.44638	11.3057	0.2234	89.9912	0.16231	233.676	0.12898	466.568	0.09253	1262.84
0.45468	10.6973	0.22755	85.1483	0.16533	221.101	0.13138	441.459	0.09426	1194.88
0.46314	10.1217	0.23179	80.566	0.16841	209.202	0.13382	417.702	0.09601	1130.57
0.47176	9.57695	0.2361	76.2304	0.17154	197.944	0.13631	395.223	0.0978	1069.73
0.48054	9.06156	0.2405	72.128	0.17473	187.292	0.13885	373.954	0.09962	1012.16
0.48949	8.57391	0.24497	68.2464	0.17798	177.212	0.14144	353.83	0.10147	957.695
0.4986	8.11251	0.24953	64.5737	0.1813	167.676	0.14407	334.789	0.10336	906.156
0.50787	7.67593	0.25418	61.0987	0.18467	158.652	0.14675	316.772	0.10528	857.391
0.51733	7.26285	0.25891	57.8106	0.18811	150.114	0.14948	299.725	0.10724	811.251
0.52695	6.872	0.26372	54.6996	0.19161	142.036	0.15226	283.595	0.10924	767.593
0.53676	6.50218	0.26863	51.7559	0.19517	134.392	0.15509	268.333	0.11127	726.285
0.54675	6.15226	0.27363	48.9706	0.1988	127.16	0.15798	253.893	0.11334	687.2
0.55693	5.82118	0.27872	46.3353	0.2025	120.317	0.16092	240.23	0.11545	650.218
0.56729	5.50791	0.28391	43.8417	0.20627	113.842	0.16392	227.302	0.1176	615.226
0.57785	5.2115	0.28919	41.4824	0.21011	107.715	0.16697	215.069	0.11979	582.118
0.5886	4.93104	0.29458	39.25	0.21402	101.919	0.17007	203.495	0.12202	550.791
0.59955	4.66568	0.30006	37.1377	0.21801	96.434	0.17324	192.544	0.12429	521.15
0.61071	4.41459	0.30564	35.1392	0.22206	91.2444	0.17646	182.182	0.1266	493.104
0.62208	4.17702	0.31133	33.2482	0.2262	86.334	0.17975	172.378	0.12896	466.568
0.63366	3.95223	0.31712	31.4589	0.2304	81.688	0.18309	163.102	0.13136	441.459
0.64545	3.73955	0.32303	29.7659	0.23469	77.2919	0.1865	154.324	0.1338	417.702
0.65746	3.5383	0.32904	28.1641	0.23906	73.1324	0.18997	146.019	0.13629	395.224
0.66969	3.34789	0.33516	26.6484	0.24351	69.1968	0.19351	138.161	0.13883	373.954
0.68216	3.16772	0.3414	25.2143	0.24804	65.473	0.19711	130.726	0.14141	353.83
0.69485	2.99725	0.34775	23.8574	0.25266	61.9495	0.20077	123.691	0.14404	334.789
0.70778	2.83595	0.35422	22.5735	0.25736	58.6157	0.20451	117.035	0.14672	316.772
0.72096	2.68333	0.36082	21.3587	0.26215	55.4613	0.20832	110.736	0.14946	299.725
0.73437	2.53893	0.36753	20.2093	0.26703	52.4766	0.21219	104.777	0.15224	283.595
0.74804	2.4023	0.37437	19.1217	0.272	49.6526	0.21614	99.1385	0.15507	268.333
0.76196	2.27302	0.38134	18.0927	0.27706	46.9805	0.22017	93.8033	0.15796	253.893
0.77614	2.15069	0.38843	17.119	0.28221	44.4522	0.22426	88.7553	0.1609	240.23
0.79059	2.03495	0.39566	16.1978	0.28747	42.06	0.22844	83.9789	0.16389	227.302
0.8053	1.92544	0.40303	15.3261	0.29282	39.7966	0.23269	79.4595	0.16694	215.069
0.82029	1.82182	0.41053	14.5013	0.29827	37.6549	0.23702	75.1834	0.17005	203.495
0.83555	1.72378	0.41817	13.7209	0.30382	35.6285	0.24143	71.1374	0.17321	192.544
0.8511	1.63102	0.42595	12.9825	0.30947	33.7112	0.24592	67.3091	0.17643	182.182
0.86694	1.54324	0.43388	12.2839	0.31523	31.897	0.2505	63.6869	0.17972	172.378
0.88307	1.46019	0.44195	11.6228	0.3211	30.1804	0.25516	60.2596	0.18306	163.102
0.89951	1.38161	0.45018	10.9973	0.32707	28.5563	0.25991	57.0167	0.18647	154.324
0.91625	1.30726	0.45855	10.4055	0.33316	27.0195	0.26475	53.9483	0.18994	146.019
0.9333	1.23691	0.46709	9.84553	0.33936	25.5655	0.26967	51.0451	0.19347	138.161
0.95067	1.17035	0.47578	9.31569	0.34567	24.1896	0.27469	48.2981	0.19707	130.726
0.96836	1.10736	0.48463	8.81436	0.35211	22.8879	0.2798	45.6989	0.20074	123.691
0.98638	1.04777	0.49365	8.34002	0.35866	21.6562	0.28501	43.2396	0.20448	117.035
1.00474	0.99133	0.50284	7.8912	0.36534	20.4907	0.29032	40.9127	0.20828	110.736
1.02344	0.93675	0.5122	7.46653	0.37213	19.388	0.29572	38.7109	0.21216	104.777
1.04248	0.88355	0.52173	7.06472	0.37906	18.3447	0.30122	36.6277	0.21611	99.1385
1.06188	0.83176	0.53144	6.68453	0.38611	17.3574	0.30683	34.6566	0.22013	93.8033
1.08165	0.78139	0.54133	6.3248	0.3933	16.4233	0.31254	32.7915	0.22423	88.7553
1.10178	0.73245	0.5514	5.98443	0.40062	15.5395	0.31835	31.0268	0.2284	83.9789
1.12228	0.68497	0.56167	5.66238	0.40807	14.7033	0.32428	29.3571	0.23265	79.4595
1.14317	0.63898	0.57212	5.35766	0.41567	13.912	0.33031	27.7773	0.23698	75.1834
1.16444	0.59451	0.58277	5.06933	0.4234	13.1633	0.33646	26.2824	0.24139	71.1374
1.18611	0.55157	0.59361	4.79653	0.43128	12.4549	0.34272	24.868	0.24588	67.3091
1.20818	0.51021	0.60466	4.5384	0.43931	11.7847	0.3491	23.5298	0.25046	63.6869
1.23067	0.47044	0.61591	4.29417	0.44749	11.1505	0.3556	22.2635	0.25512	60.2596
1.25357	0.4323	0.62737	4.06307	0.45581	10.5504	0.36221	21.0654	0.25987	57.0167
1.2769	0.39581	0.63905	3.84442	0.4643	9.98263	0.36896	19.9318	0.2647	53.9483
1.30066	0.361	0.65094	3.63753	0.47294	9.44542	0.37582	18.8591	0.26963	51.0451
1.32487	0.3279	0.66306	3.44178	0.48174	8.93711	0.38282	17.8442	0.27465	48.2981
1.34953	0.29652	0.6754	3.25656	0.4907	8.45616	0.38994	16.8839	0.27976	45.6989
1.37464	0.26688	0.68797	3.0813	0.49984	8.00109	0.3972	15.9753	0.28496	43.2396
1.40022	0.239	0.70077	2.91548	0.50914	7.57051	0.40459	15.1156	0.29027	40.9127
1.42628	0.21287	0.71381	2.75859	0.51861	7.1631	0.41212	14.3021	0.29567	38.7109
1.45282	0.18849	0.72709	2.61013	0.52826	6.77762	0.41979	13.5325	0.30117	36.6277
1.47986	0.16587	0.74063	2.46967	0.5381	6.41288	0.4276	12.8042	0.30678	34.6566
1.5074	0.14499	0.75441	2.33676	0.54811	6.06777	0.43556	12.1152	0.31249	32.7915
1.53546	0.12582	0.76845	2.21101	0.55831	5.74123	0.44366	11.4632	0.3183	31.0268
1.56403	0.10833	0.78275	2.09202	0.5687	5.43226	0.45192	10.8463	0.32423	29.3571
1.59314	0.09248	0.79732	1.97944	0.57928	5.13993	0.46033	10.2626	0.33026	27.7773
1.62279	0.07823	0.81215	1.87292	0.59006	4.86332	0.4689	9.71031	0.33641	26.2824
1.65299	0.06551	0.82727	1.77212	0.60105	4.6016	0.47762	9.18775	0.34267	24.868
1.68375	0.05426	0.84266	1.67676	0.61223	4.35396	0.48651	8.69331	0.34904	23.5298
1.71508	0.04441	0.85835	1.58652	0.62363	4.11965	0.49557	8.22548	0.35554	22.2635
1.747	0.03586	0.87432	1.50114	0.63523	3.89795	0.50479	7.78282	0.36216	21.0654
1.77951	0.02854	0.89059	1.42036	0.64705	3.68819	0.51418	7.36399	0.3689	19.9318
1.81263	0.02234	0.90717	1.34392	0.65909	3.4897	0.52375	6.96769	0.37576	18.8591
1.84636	0.01716	0.92405	1.2716	0.67136	3.30191	0.5335	6.59273	0.38275	17.8442
1.88073	0.01291	0.94124	1.20317	0.68385	3.12421	0.54343	6.23794	0.38988	16.8839
1.91573	0.00947	0.95876	1.13842	0.69658	2.95608	0.55354	5.90224	0.39713	15.9753
1.95138	0.00673	0.9766	1.07715	0.70954	2.797	0.56384	5.58461	0.40452	15.1156
1.98769	0.00459	0.99478	1.01919	0.72275	2.64648	0.57434	5.28407	0.41205	14.3021
2.02468	0.00293	1.01329	0.96331	0.7362	2.50406	0.58502	4.99971	0.41972	13.5325
2.06236	0.00184	1.03215	0.90674	0.7499	2.3693	0.59591	4.73065	0.42753	12.8042
2.10075	0.00114	1.05136	0.84953	0.76386	2.2418	0.607	4.47607	0.43549	12.1152
2.13984	0.000703548	1.07092	0.79195	0.77807	2.12116	0.6183	4.23519	0.44359	11.4632
2.17966	0.000430488	1.09085	0.73428	0.79255	2.007	0.62981	4.00727	0.45185	10.8463
2.22023	0.000261445	1.11116	0.6768	0.8073	1.899	0.64153	3.79162	0.46026	10.2626
2.26155	0.000157659	1.13183	0.61983	0.82233	1.7968	0.65346	3.58757	0.46882	9.71031
2.30363	9.44532e-05	1.1529	0.56371	0.83763	1.70011	0.66563	3.39451	0.47755	9.18775
2.3465	5.62596e-05	1.17435	0.50875	0.85322	1.60862	0.67801	3.21183	0.48643	8.69331
2.39017	3.33509e-05	1.19621	0.45529	0.8691	1.52205	0.69063	3.03899	0.49549	8.22548
2.43466	1.97051e-05	1.21847	0.40368	0.88527	1.44014	0.70348	2.87544	0.50471	7.78282
2.47996	1.16278e-05	1.24115	0.35423	0.90175	1.36264	0.71658	2.7207	0.5141	7.36399
2.52612	6.87381e-06	1.26424	0.30726	0.91853	1.28931	0.72991	2.57428	0.52367	6.96769
2.57313	4.0911e-06	1.28777	0.26304	0.93562	1.21992	0.7435	2.43575	0.53341	6.59273
2.62101	2.47597e-06	1.31174	0.22182	0.95303	1.15427	0.75733	2.30467	0.54334	6.23794
2.66979	1.57292e-06	1.33615	0.18382	0.97077	1.09215	0.77143	2.18064	0.55345	5.90224
2.71948	1.00611e-06	1.36101	0.14916	0.98884	1.03338	0.78578	2.06329	0.56375	5.58461
2.77009	6.34159e-07	1.38634	0.11785	1.00724	0.97711	0.80041	1.95225	0.57424	5.28407
2.82164	3.93661e-07	1.41214	0.0895	1.02598	0.91706	0.8153	1.84719	0.58493	4.99971
2.87415	2.4053e-07	1.43842	0.06447	1.04508	0.85221	0.83047	1.74779	0.59581	4.73065
		1.46519	0.04632	1.06453	0.78331	0.84593	1.65373	0.6069	4.47607
		1.49246	0.03325	1.08434	0.71125	0.86167	1.56473	0.6182	4.23519
		1.52024	0.02386	1.10452	0.63705	0.87771	1.48053	0.6297	4.00727
		1.54853	0.01714	1.12507	0.5618	0.89404	1.40085	0.64142	3.79162
		1.57735	0.01233	1.14601	0.48668	0.91068	1.32546	0.65336	3.58757
		1.6067	0.0089	1.16734	0.41288	0.92763	1.25413	0.66552	3.39451
		1.6366	0.00647	1.18906	0.34154	0.94489	1.18664	0.6779	3.21183
		1.66706	0.00474	1.21119	0.27354	0.96248	1.12278	0.69052	3.03899
		1.69808	0.00353	1.23373	0.20872	0.98039	1.06236	0.70337	2.87544
		1.72968	0.00271	1.25669	0.14907	0.99863	1.00519	0.71646	2.7207
		1.76187	0.00218	1.28008	0.10668	1.01722	0.94414	0.72979	2.57428
		1.79466	0.00174	1.3039	0.07676	1.03615	0.87065	0.74337	2.43575
		1.82806	0.00139	1.32816	0.05564	1.05543	0.78625	0.75721	2.30467
		1.86208	0.0011	1.35288	0.04075	1.07507	0.69307	0.7713	2.18064
		1.89674	0.000862873	1.37806	0.03029	1.09508	0.59374	0.78565	2.06329
		1.93203	0.000673123	1.40371	0.02301	1.11546	0.49117	0.80028	1.95225
		1.96799	0.000521305	1.42983	0.01816	1.13622	0.38808	0.81517	1.84719
		2.00462	0.000400703	1.45644	0.01533	1.15737	0.28341	0.83034	1.74779
		2.04192	0.000305607	1.48354	0.01294	1.1789	0.19458	0.84579	1.65373
		2.07992	0.000231199	1.51115	0.01087	1.20084	0.13537	0.86153	1.56473
		2.11863	0.000173444	1.53927	0.00909	1.22319	0.09584	0.87757	1.48053
		2.15806	0.000128987	1.56792	0.00757	1.24596	0.06948	0.8939	1.40085
		2.19822	9.5061e-05	1.5971	0.00627	1.26914	0.05215	0.91053	1.32547
		2.23913	6.94037e-05	1.62682	0.00517	1.29276	0.04188	0.92748	1.25413
		2.2808	5.01803e-05	1.6571	0.00424	1.31682	0.03621	0.94474	1.18664
		2.32325	3.59166e-05	1.68794	0.00346	1.34133	0.03119	0.96232	1.12278
		2.36648	2.54392e-05	1.71935	0.00281	1.36629	0.02678	0.98023	1.06236
		2.41052	1.78232e-05	1.75135	0.00226	1.39172	0.02291	0.99847	1.00519
		2.45538	1.23472e-05	1.78394	0.00181	1.41762	0.01952	1.01705	0.93126
		2.50108	8.45402e-06	1.81714	0.00145	1.444	0.01657	1.03598	0.81555
		2.54762	5.71848e-06	1.85096	0.00114	1.47087	0.01401	1.05526	0.66513
		2.59503	3.81964e-06	1.8854	0.000900166	1.49824	0.01179	1.0749	0.49026
		2.64333	2.51816e-06	1.92049	0.000702966	1.52613	0.00988	1.0949	0.30413
		2.69252	1.63776e-06	1.95623	0.000545023	1.55453	0.00825	1.11528	0.19005
		2.74263	1.05026e-06	1.99264	0.000419416	1.58346	0.00685	1.13603	0.12656
		2.79367	6.63747e-07	2.02972	0.000320262	1.61293	0.00566	1.15718	0.09389
		2.84566	4.13163e-07	2.06749	0.000242586	1.64294	0.00465	1.17871	0.0823
		2.89862	2.53168e-07	2.10597	0.000182221	1.67352	0.0038	1.20065	0.07222
				2.14516	0.000135695	1.70466	0.00309	1.22299	0.0632
				2.18508	0.000100143	1.73639	0.0025	1.24575	0.05514
				2.22575	7.32196e-05	1.7687	0.00201	1.26894	0.04797
				2.26717	5.30182e-05	1.80162	0.00161	1.29255	0.04159
				2.30936	3.80066e-05	1.83515	0.00128	1.31661	0.03595
				2.35234	2.69628e-05	1.8693	0.00101	1.34111	0.03096
				2.39612	1.89222e-05	1.90409	0.000788553	1.36607	0.02657
				2.44071	1.31312e-05	1.93952	0.000613387	1.39149	0.02273
				2.48613	9.00694e-06	1.97562	0.000473633	1.41738	0.01936
				2.5324	6.10383e-06	2.01238	0.000362939	1.44376	0.01643
				2.57953	4.08492e-06	2.04983	0.000275921	1.47063	0.01388
				2.62753	2.69845e-06	2.08798	0.000208049	1.498	0.01168
				2.67643	1.75866e-06	2.12684	0.00015554	1.52588	0.00979
				2.72624	1.13023e-06	2.16642	0.00011526	1.55427	0.00816
				2.77698	7.15885e-07	2.20674	8.463e-05	1.5832	0.00678
				2.82866	4.46653e-07	2.24781	6.15509e-05	1.61266	0.0056
				2.8813	2.74349e-07	2.28964	4.43253e-05	1.64267	0.0046
						2.33225	3.15948e-05	1.67325	0.00376
						2.37565	2.22821e-05	1.70438	0.00306
						2.41986	1.55419e-05	1.7361	0.00247
						2.4649	1.07171e-05	1.76841	0.00199
						2.51077	7.30277e-06	1.80132	0.00159
						2.55749	4.91521e-06	1.83485	0.00126
						2.60509	3.26618e-06	1.86899	0.000992028
						2.65357	2.14177e-06	1.90378	0.00077673
						2.70295	1.38523e-06	1.9392	0.000603847
						2.75326	8.83214e-07	1.97529	0.000465992
						2.8045	5.54841e-07	2.01205	0.000356866
						2.85669	3.43233e-07	2.0495	0.000271132
						2.90985	2.08967e-07	2.08764	0.000204304
								2.12649	0.000152636
								2.16607	0.000113027
								2.20638	8.293e-05
								2.24744	6.02685e-05
								2.28926	4.33674e-05
								2.33187	3.08866e-05
								2.37526	2.17642e-05
								2.41947	1.51672e-05
								2.46449	1.04491e-05
								2.51036	7.11342e-06
								2.55708	4.78305e-06
								2.60466	3.17511e-06
								2.65314	2.07984e-06
								2.70251	1.34369e-06
								2.75281	8.5575e-07
								2.80404	5.36951e-07
								2.85622	3.31757e-07
								2.90938	2.01722e-07

## Sheet: Fig.4b
g=4		g=6		g=12		g=20		g=32
d/(2rout)	D/D(2rout)	d/(2rout)	D/D(2rout)	d/(2rout)	D/D(2rout)	d/(2rout)	D/D(2rout)	d/(2rout)	D/D(2rout)
0.15744	121686	0.11547	46351.5	0.10135	26072	0.08944	20277.5	0.07148	18743.9
0.16037	115138	0.11762	43857.1	0.10323	24668.9	0.09111	19186.2	0.07281	17735.2
0.16336	108942	0.11981	41496.9	0.10515	23341.4	0.0928	18153.7	0.07417	16780.8
0.1664	103079	0.12204	39263.8	0.10711	22085.3	0.09453	17176.8	0.07555	15877.7
0.16949	97531.6	0.12431	37150.8	0.1091	20896.7	0.09629	16252.4	0.07695	15023.3
0.17265	92283	0.12662	35151.5	0.11113	19772.2	0.09808	15377.8	0.07838	14214.8
0.17586	87316.8	0.12898	33259.8	0.1132	18708.1	0.09991	14550.2	0.07984	13449.8
0.17913	82617.8	0.13138	31469.9	0.11531	17701.3	0.10177	13767.2	0.08133	12726
0.18247	78171.7	0.13382	29776.4	0.11746	16748.7	0.10366	13026.3	0.08284	12041.2
0.18586	73964.9	0.13631	28174	0.11964	15847.4	0.10559	12325.3	0.08438	11393.2
0.18932	69984.4	0.13885	26657.8	0.12187	14994.6	0.10755	11662	0.08596	10780
0.19285	66218.2	0.14144	25223.2	0.12414	14187.6	0.10956	11034.4	0.08755	10199.9
0.19643	62654.7	0.14407	23865.8	0.12645	13424.1	0.11159	10440.6	0.08918	9651
0.20009	59282.9	0.14675	22581.4	0.1288	12701.7	0.11367	9878.73	0.09084	9131.63
0.20381	56092.6	0.14948	21366.2	0.1312	12018.2	0.11579	9347.11	0.09253	8640.21
0.20761	53073.9	0.15226	20216.4	0.13364	11371.4	0.11794	8844.09	0.09426	8175.24
0.21147	50217.8	0.15509	19128.4	0.13612	10759.5	0.12014	8368.15	0.09601	7735.29
0.21541	47515.3	0.15798	18099	0.13866	10180.4	0.12237	7917.81	0.0978	7319.01
0.21941	44958.2	0.16092	17125	0.14124	9632.57	0.12465	7491.71	0.09962	6925.14
0.2235	42538.8	0.16392	16203.5	0.14387	9114.19	0.12697	7088.55	0.10147	6552.46
0.22766	40249.6	0.16697	15331.5	0.14654	8623.71	0.12933	6707.08	0.10336	6199.84
0.23189	38083.5	0.17007	14506.4	0.14927	8159.62	0.13174	6346.13	0.10528	5866.19
0.23621	36034.1	0.17324	13725.7	0.15205	7720.51	0.13419	6004.61	0.10724	5550.5
0.24061	34094.9	0.17646	12987.1	0.15488	7305.03	0.13669	5681.47	0.10924	5251.8
0.24508	32260.1	0.17975	12288.2	0.15776	6911.91	0.13923	5375.72	0.11127	4969.17
0.24964	30524	0.18309	11626.9	0.1607	6539.94	0.14182	5086.43	0.11334	4701.76
0.25429	28881.3	0.1865	11001.2	0.16369	6187.99	0.14446	4812.7	0.11545	4448.73
0.25902	27327.1	0.18997	10409.2	0.16673	5854.99	0.14715	4553.71	0.1176	4209.32
0.26384	25856.5	0.19351	9848.98	0.16984	5539.9	0.14989	4308.65	0.11979	3982.8
0.26875	24465	0.19711	9318.96	0.173	5241.77	0.15268	4076.78	0.12202	3768.46
0.27375	23148.4	0.20077	8817.46	0.17622	4959.68	0.15552	3857.38	0.12429	3565.66
0.27885	21902.7	0.20451	8342.94	0.1795	4692.78	0.15841	3649.8	0.1266	3373.77
0.28404	20724	0.20832	7893.97	0.18284	4440.23	0.16136	3453.38	0.12896	3192.21
0.28932	19608.7	0.21219	7469.15	0.18624	4201.28	0.16436	3267.54	0.13136	3020.42
0.29471	18553.5	0.21614	7067.2	0.18971	3975.19	0.16742	3091.7	0.1338	2857.88
0.30019	17555	0.22017	6686.87	0.19324	3761.26	0.17054	2925.32	0.13629	2704.08
0.30578	16610.3	0.22426	6327.02	0.19683	3558.85	0.17371	2767.89	0.13883	2558.56
0.31147	15716.4	0.22844	5986.53	0.2005	3367.33	0.17695	2618.94	0.14141	2420.87
0.31727	14870.6	0.23269	5664.36	0.20423	3186.12	0.18024	2478	0.14404	2290.59
0.32317	14070.3	0.23702	5359.53	0.20803	3014.65	0.18359	2344.64	0.14673	2167.32
0.32919	13313.1	0.24143	5071.11	0.2119	2852.42	0.18701	2218.47	0.14946	2050.69
0.33531	12596.7	0.24592	4798.21	0.21584	2698.92	0.19049	2099.08	0.15224	1940.33
0.34155	11918.8	0.2505	4539.99	0.21986	2553.67	0.19404	1986.12	0.15507	1835.91
0.34791	11277.4	0.25516	4295.67	0.22395	2416.25	0.19765	1879.23	0.15796	1737.11
0.35438	10670.5	0.25991	4064.5	0.22812	2286.22	0.20132	1778.1	0.1609	1643.63
0.36098	10096.3	0.26475	3845.77	0.23236	2163.18	0.20507	1682.41	0.16389	1555.18
0.3677	9552.93	0.26967	3638.81	0.23669	2046.77	0.20889	1591.87	0.16694	1471.48
0.37454	9038.84	0.27469	3442.98	0.24109	1936.62	0.21278	1506.21	0.17005	1392.3
0.38151	8551.28	0.2798	3257.7	0.24558	1832.4	0.21674	1425.15	0.17321	1317.37
0.38861	8082.51	0.28501	3082.38	0.25015	1733.79	0.22077	1348.46	0.17644	1246.48
0.39584	7630.88	0.29032	2916.5	0.25481	1640.49	0.22488	1275.89	0.17972	1179.4
0.40321	7195.93	0.29572	2759.55	0.25955	1552.21	0.22906	1207.23	0.18306	1115.93
0.41071	6777.19	0.30122	2611.05	0.26438	1468.67	0.23333	1142.26	0.18647	1055.87
0.41836	6374.24	0.30683	2470.53	0.2693	1389.64	0.23767	1080.79	0.18994	999.051
0.42614	5986.67	0.31254	2337.58	0.27431	1314.85	0.24209	1022.62	0.19348	945.287
0.43407	5614.12	0.31835	2211.78	0.27941	1244.09	0.2466	967.592	0.19708	894.416
0.44215	5256.24	0.32428	2092.76	0.28461	1177.14	0.25118	915.521	0.20074	846.282
0.45038	4912.7	0.33031	1980.13	0.28991	1113.79	0.25586	866.252	0.20448	800.74
0.45876	4583.2	0.33646	1873.57	0.29531	1053.86	0.26062	819.635	0.20828	757.648
0.4673	4267.46	0.34272	1772.75	0.3008	997.142	0.26547	775.526	0.21216	716.875
0.47599	3965.21	0.3491	1677.35	0.3064	943.481	0.27041	733.791	0.21611	678.296
0.48485	3676.19	0.3556	1587.08	0.3121	892.707	0.27544	694.302	0.22013	641.794
0.49388	3400.17	0.36221	1501.67	0.31791	844.666	0.28057	656.938	0.22423	607.255
0.50307	3136.94	0.36896	1420.86	0.32383	799.21	0.28579	621.584	0.2284	574.576
0.51243	2886.27	0.37582	1344.39	0.32985	756.2	0.29111	588.134	0.23265	543.655
0.52197	2647.96	0.38282	1272.04	0.33599	715.505	0.29653	556.483	0.23698	514.398
0.53168	2421.81	0.38994	1203.59	0.34224	677	0.30205	526.536	0.24139	486.715
0.54157	2207.63	0.3972	1138.82	0.34861	640.568	0.30767	498.2	0.24588	460.523
0.55165	2005.24	0.40459	1077.53	0.3551	606.095	0.31339	471.39	0.25046	435.74
0.56192	1814.43	0.41212	1019.54	0.36171	573.478	0.31923	446.022	0.25512	412.29
0.57238	1635.01	0.41979	964.678	0.36844	542.616	0.32517	422.019	0.25987	390.103
0.58303	1466.78	0.4276	912.764	0.3753	513.415	0.33122	399.308	0.2647	369.109
0.59388	1309.54	0.43556	863.643	0.38228	485.786	0.33738	377.819	0.26963	349.246
0.60493	1163.07	0.44366	817.166	0.3894	459.643	0.34366	357.487	0.27465	330.451
0.61619	1027.14	0.45192	773.19	0.39664	434.907	0.35006	338.248	0.27976	312.668
0.62766	901.51	0.46033	731.581	0.40403	411.503	0.35657	320.046	0.28497	295.841
0.63934	785.911	0.4689	692.21	0.41154	389.358	0.36321	302.822	0.29027	279.921
0.65124	680.063	0.47762	654.959	0.4192	368.404	0.36997	286.526	0.29567	264.857
0.66336	583.662	0.48651	619.712	0.427	348.578	0.37685	271.106	0.30117	250.603
0.6757	496.376	0.49557	586.362	0.43495	329.82	0.38386	256.517	0.30678	237.117
0.68828	417.849	0.50479	554.807	0.44305	312.07	0.39101	242.712	0.31249	224.357
0.70108	347.687	0.51418	524.95	0.45129	295.276	0.39828	229.651	0.3183	212.283
0.71413	285.463	0.52375	496.7	0.45969	279.386	0.4057	217.292	0.32423	200.859
0.72742	230.694	0.5335	469.97	0.46824	264.351	0.41325	205.598	0.33026	190.05
0.74096	182.799	0.54343	444.678	0.47696	250.125	0.42094	194.534	0.33641	179.822
0.75475	140.793	0.55354	420.748	0.48584	236.664	0.42877	184.065	0.34267	170.145
0.76879	104.381	0.56384	398.105	0.49488	223.928	0.43675	174.16	0.34905	160.988
0.7831	76.9533	0.57434	376.681	0.50409	211.877	0.44488	164.787	0.35554	152.325
0.79768	56.4598	0.58502	356.031	0.51347	200.475	0.45316	155.919	0.36216	144.127
0.81252	41.2277	0.59591	335.121	0.52302	189.686	0.46159	147.528	0.3689	136.371
0.82764	29.9658	0.607	313.978	0.53276	179.478	0.47018	139.589	0.37576	129.032
0.84304	21.6835	0.6183	292.697	0.54267	169.82	0.47893	132.077	0.38276	122.088
0.85873	15.6246	0.62981	271.381	0.55277	160.681	0.48784	124.969	0.38988	115.518
0.87471	11.2155	0.64153	250.138	0.56306	152.034	0.49692	118.244	0.39713	109.302
0.89099	8.02367	0.65346	229.085	0.57354	143.852	0.50617	111.881	0.40453	103.42
0.90757	5.72484	0.66563	208.34	0.58421	136.111	0.51559	105.86	0.41205	97.854
0.92446	4.07757	0.67801	188.028	0.59508	128.786	0.52519	100.163	0.41972	92.588
0.94167	2.90321	0.69063	168.272	0.60616	121.855	0.53496	94.7727	0.42753	87.6053
0.95919	2.07056	0.70348	149.196	0.61744	115.298	0.54492	89.6725	0.43549	82.8908
0.97704	1.48436	0.71658	130.92	0.62893	109.093	0.55506	84.8468	0.44359	78.43
0.99523	1.07789	0.72991	113.558	0.64063	103.222	0.56539	80.2807	0.45185	74.2093
1.01375	0.80704	0.7435	97.2157	0.65255	97.6671	0.57591	75.9604	0.46026	70.2157
1.03262	0.60186	0.75733	81.9841	0.6647	92.4111	0.58663	71.8726	0.46882	66.437
1.05183	0.44484	0.77143	67.9383	0.67707	87.438	0.59754	68.0048	0.47755	62.8617
1.07141	0.32575	0.78578	55.127	0.68967	82.7325	0.60866	64.3451	0.48644	59.4788
1.09135	0.23626	0.80041	43.5555	0.7025	78.2217	0.61999	60.8823	0.49549	56.2779
1.11166	0.16965	0.8153	33.0766	0.71558	73.3482	0.63153	57.6059	0.50471	53.2493
1.13234	0.12056	0.83047	23.8265	0.7289	68.0247	0.64328	54.5059	0.5141	50.3837
1.15342	0.08476	0.84593	17.12	0.74246	62.324	0.65525	51.5726	0.52367	47.6723
1.17488	0.05893	0.86167	12.2895	0.75628	56.3325	0.66745	48.7972	0.53342	45.1068
1.19675	0.0405	0.87771	8.81968	0.77035	50.1487	0.67987	46.1712	0.54334	42.6794
1.21902	0.0275	0.89404	6.33378	0.78469	43.8807	0.69252	43.6865	0.55345	40.3826
1.24171	0.01844	0.91068	4.55712	0.79929	37.6427	0.70541	41.3355	0.56375	38.2094
1.26481	0.01221	0.92763	3.29041	0.81417	31.5499	0.71854	39.111	0.57425	36.1531
1.28835	0.00798	0.94489	2.38972	0.82932	25.7111	0.73191	37.0062	0.58493	34.2075
1.31233	0.00514	0.96248	1.75183	0.84475	20.2142	0.74553	35.0147	0.59582	32.3667
1.33675	0.00326	0.98039	1.30395	0.86047	15.0598	0.75941	33.1304	0.60691	30.6248
1.36163	0.00204	0.99863	1.01857	0.87649	10.4253	0.77354	31.3475	0.6182	28.9768
1.38697	0.00126	1.01722	0.7648	0.8928	7.23246	0.78793	29.4197	0.62971	27.4174
1.41278	0.00076151	1.03615	0.56949	0.90941	5.0478	0.8026	27.0523	0.64142	25.9419
1.43907	0.000453806	1.05543	0.42019	0.92634	3.55249	0.81753	24.3035	0.65336	24.5458
1.46585	0.000265779	1.07507	0.30719	0.94358	2.52909	0.83275	21.2554	0.66552	23.2249
1.49313	0.000152878	1.09508	0.22238	0.96114	1.83002	0.84825	18.0092	0.67791	21.975
1.52092	8.63074e-05	1.11546	0.15938	0.97902	1.35661	0.86403	14.6772	0.69052	20.7925
1.54923	4.77889e-05	1.13622	0.11304	0.99724	1.04948	0.88011	11.3668	0.70337	19.6735
1.57806	2.59337e-05	1.15737	0.07931	1.0158	0.8404	0.89649	8.06539	0.71646	18.6148
1.60742	1.37826e-05	1.1789	0.05503	1.03471	0.6275	0.91318	5.34354	0.7298	17.613
		1.20084	0.03774	1.05396	0.4643	0.93017	3.59282	0.74338	16.6652
		1.22319	0.02557	1.07358	0.3405	0.94748	2.46289	0.75721	15.7683
		1.24596	0.0171	1.09356	0.2473	0.96511	1.7334	0.7713	14.9198
		1.26914	0.01129	1.11391	0.17784	0.98307	1.26801	0.78566	14.1168
		1.29276	0.00737	1.13464	0.12656	1.00137	0.97665	0.80028	13.3571
		1.31682	0.00473	1.15575	0.08911	1.02	0.73254	0.81517	12.6383
		1.34133	0.003	1.17726	0.06205	1.03899	0.54467	0.83034	11.9582
		1.36629	0.00187	1.19917	0.04271	1.05832	0.40134	0.8458	11.3147
		1.39172	0.00115	1.22149	0.02906	1.07802	0.29296	0.86154	10.7058
		1.41762	0.000692712	1.24422	0.01952	1.09808	0.21178	0.87757	9.91832
		1.444	0.000411491	1.26738	0.01295	1.11852	0.15153	0.8939	8.68596
		1.47087	0.000240238	1.29096	0.00847	1.13933	0.10733	0.91054	7.08396
		1.49824	0.00013771	1.31499	0.00547	1.16053	0.07519	0.92748	5.22147
		1.52613	7.74635e-05	1.33946	0.00348	1.18213	0.05207	0.94474	3.23915
		1.55453	4.27342e-05	1.36439	0.00218	1.20413	0.03565	0.96233	2.02407
		1.58346	2.31044e-05	1.38978	0.00135	1.22654	0.02411	0.98023	1.34797
		1.61293	1.22287e-05	1.41564	0.000817693	1.24937	0.0161	0.99848	1.02092
		1.64294	6.33449e-06	1.44199	0.000488398	1.27262	0.01061	1.01706	0.7667
		1.67352	3.20753e-06	1.46882	0.000286762	1.2963	0.0069	1.03599	0.57092
		1.70466	1.58655e-06	1.49616	0.000165385	1.32043	0.00442	1.05527	0.42126
		1.73639	7.65621e-07	1.524	9.3631e-05	1.345	0.0028	1.0749	0.30803
		1.7687	3.60346e-07	1.55236	5.19888e-05	1.37003	0.00174	1.09491	0.22299
				1.58125	2.82922e-05	1.39553	0.00106	1.11529	0.15982
				1.61068	1.50797e-05	1.4215	0.00064196	1.13604	0.11338
				1.64066	7.8671e-06	1.44795	0.000380375	1.15718	0.07956
				1.67119	4.01331e-06	1.4749	0.000221457	1.17872	0.0552
				1.70229	2.00042e-06	1.50235	0.000126582	1.20065	0.03786
				1.73397	9.73391e-07	1.53031	7.10134e-05	1.223	0.02565
				1.76624	4.61836e-07	1.55879	3.90533e-05	1.24576	0.01716
				1.79911	2.13579e-07	1.58779	2.10543e-05	1.26894	0.01134
				1.83259	9.61629e-08			1.29256	0.00739
				1.8667	4.20842e-08			1.31661	0.00475
								1.34111	0.00301
								1.36607	0.00188
								1.3915	0.00115
								1.41739	0.00069584
								1.44377	0.000413377
								1.47064	0.000241354
								1.49801	0.00013836
								1.52589	7.78506e-05
								1.55428	4.29605e-05
								1.58321	2.32285e-05
								1.61267	1.2298e-05
								1.64268	6.37099e-06
								1.67325	3.227e-06
								1.70466	1.58655e-06
								1.73639	7.65621e-07
								1.7687	3.60346e-07

## Sheet: Fig.5a
	d/ax=1.00			d/ax=1.65			d/ax=1.90
t/t	x/ax	y/ax	z/ax	x/ax	y/ax	z/ax	x/ax	y/ax	z/ax
0	0	0	0	0	0	0	0	0	0
100	-3.84401	0.279967	-1.22858	-0.0969228	0.116377	0.133566	-0.2269	0.106802	0.257387
200	-2.25258	3.98979	-0.210296	-0.0312923	-0.116332	0.296597	-0.0195986	0.36075	-0.565187
300	3.61103	4.1764	0.263467	0.142664	-0.161669	0.623866	-0.315145	-0.0819872	0.345921
400	3.73639	2.61978	-10.0885	0.0897675	0.168074	0.305765	0.226356	-0.0581797	0.141528
500	3.38844	3.69899	-9.29526	-0.0724106	0.0318351	0.0293583	-0.242	-0.172742	0.038544
600	3.33424	3.48956	-14.6137	-0.0742672	-0.0267609	0.0886237	-0.0962211	-0.119501	-0.0620738
700	3.1606	2.80513	-17.504	-0.00547713	0.0286349	-0.0971052	-0.0857346	0.271719	-0.365288
800	7.03219	4.65401	-16.7782	0.0771152	0.0644068	-0.488411	0.113572	0.310096	0.217774
900	6.59388	3.51372	-16.0928	0.372831	0.122168	0.289954	-0.168172	-0.215074	-0.132664
1000	6.6437	0.98743	-21.1546	-0.048989	-0.0110916	0.0152312	-0.0236743	0.00440851	0.0768883
1100	7.25741	1.44513	-20.9258	0.011031	0.0384	0.168774	0.0299571	-0.14086	-0.160449
1200	7.41669	2.9652	-20.166	-0.331944	0.0252354	0.310475	-0.0409231	-0.184796	-0.242526
1300	6.94466	4.48788	-16.9227	-0.0179789	-0.435376	-0.285615	-0.0964144	0.0140591	-0.0974093
1400	9.81746	3.39801	-18.0225	0.450411	-0.359498	0.207799	0.0494971	-0.177102	0.266058
1500	6.59144	6.9515	-22.5023	-0.213444	0.202762	0.427052	-0.151681	-0.0877454	-0.183384
1600	6.36552	3.72784	-24.8	0.101955	0.0929654	0.207692	0.268558	-0.20948	0.0968385
1700	10.5078	3.60228	-24.5691	0.498111	0.0453016	-0.110759	0.104552	-0.17476	-0.177615
1800	13.515	4.12671	-27.358	-0.102709	-0.254552	-0.22938	0.24362	0.315548	0.30296
1900	15.0521	-3.57239	-27.8511	-0.117169	-0.0731808	0.301322	0.283409	0.224227	-0.0155408
2000	13.8619	-0.639625	-26.9115	-0.189229	-0.129148	-0.307121	0.113414	0.00577172	0.0545327
2100	13.2718	5.27478	-27.7502	-0.442632	-0.183444	0.209152	0.150222	-0.212108	0.00730612
2200	14.2148	6.90351	-30.1765	-0.482035	0.26535	-0.181669	0.229507	0.0916209	0.274937
2300	13.5667	8.05929	-30.776	0.112421	0.0357479	0.242989	-0.136719	0.0727713	0.149328
2400	12.4229	7.07716	-31.5242	-0.0849438	-0.232947	0.0129261	-0.0585447	0.0402987	-0.152131
2500	8.90729	7.09289	-27.6249	-0.254719	0.342524	0.203912	-0.177541	-0.104056	-0.133573
2600	7.28458	13.8147	-29.6771	0.186898	-0.0102104	0.301782	-0.134141	-0.170525	0.237306
2700	13.4828	13.5658	-27.7628	-0.108277	-0.149327	0.622159	0.0385527	-0.144702	-0.0440544
2800	14.1157	15.032	-24.5267	0.241732	-0.0186603	-0.0605622	-0.0601137	0.329957	0.113438
2900	13.4101	16.4504	-27.8775	0.163206	-0.00409185	-0.136953	-0.071804	0.241564	0.0162869
3000	9.77379	14.4309	-28.1354	-0.0900767	0.0436082	-0.00288522	-0.0472368	-0.100159	0.144864
3100	10.0802	15.0335	-27.4618	0.229104	0.0248015	-0.0777064	-0.271474	-0.00112367	0.0271037
3200	9.92744	17.4344	-29.9178	0.33954	-0.42775	0.257645	-0.459663	-0.480121	-0.170885
3300	7.01183	16.6385	-30.4484	-0.344802	0.0102264	-0.042585	0.32109	0.0345875	-0.246199
3400	3.13845	21.0333	-24.886	-0.144426	0.133631	0.146513	0.262301	0.0151638	-0.0415333
3500	2.46967	20.8304	-27.8335	0.0557095	-0.454843	0.238956	0.102229	0.196997	-0.537003
3600	3.28453	20.0372	-30.9272	-0.187878	-0.0939945	-0.14787	0.224296	-0.151027	-0.191606
3700	3.48966	24.2205	-32.4554	0.010606	0.0888827	-0.352298	-0.046061	0.180433	0.0239475
3800	3.93719	24.4515	-31.2116	-0.208063	-0.147795	-0.250532	-0.205929	-0.292241	0.0173272
3900	3.27915	24.3771	-33.211	-0.212198	0.502092	0.123376	-0.213253	-0.226942	-0.353918
4000	3.73716	20.9147	-30.9364	0.0937983	-0.141375	-0.152192	0.225403	0.0174462	0.00375093
4100	0.112919	20.6393	-31.6758	0.161046	-0.0796759	0.472694	0.0317994	0.331381	-0.0953902
4200	-3.19604	21.176	-29.3035	0.341994	-0.21915	-0.149127	-0.366856	-0.0664931	0.1402
4300	-3.06919	20.1525	-31.736	-0.324593	0.372229	-0.160048	0.159083	0.35946	0.145098
4400	-3.90564	21.4118	-31.277	-0.0557026	-0.0349106	-0.0613457	-0.133384	-0.00227696	0.150723
4500	-3.38753	19.5926	-27.664	0.093414	-0.0295639	-0.0529104	-0.05272	-0.138168	0.24465
4600	-7.9586	13.972	-27.6434	-0.472089	0.248404	0.646137	-0.194914	0.315552	0.0263638
4700	-10.8076	13.4665	-27.1729	0.347398	0.159121	0.0539698	0.362086	-0.160368	0.0151543
4800	-10.5315	14.5377	-30.9184	-0.245022	-0.103586	0.195689	-0.122148	-0.0699389	-0.0696757
4900	-9.46099	16.9577	-30.7151	-0.342747	-0.0218885	0.0988928	0.122606	0.0476861	0.141471
5000	-10.101	21.4643	-35.4276	0.231716	-0.263614	0.158993	0.354761	0.286855	-0.048402
5100	-10.1679	19.7649	-38.4049	0.00887287	0.11461	-0.0489208	0.00537523	0.0310067	0.0198582
5200	-14.3133	24.031	-38.5626	-0.0975197	0.164814	-0.126935	0.365021	0.24075	-0.341924
5300	-10.1863	24.1792	-41.6878	-0.0826011	-0.102204	0.241682	-0.136187	-0.0132329	0.0825258
5400	-10.5949	24.4644	-40.1905	-0.129351	0.0669652	0.223476	-0.143828	-0.0710128	0.000270931
5500	-10.9506	20.6663	-44.7281	0.00899034	0.19704	0.196438	-0.0708066	0.135764	-0.00709629
5600	-10.2641	18.693	-45.5302	0.0280768	-0.00434043	-0.0620397	0.0352127	-0.282991	-0.155423
5700	-9.79835	17.207	-44.8446	-0.110864	0.500012	0.316916	0.0528626	-0.183134	-0.343331
5800	-13.9914	21.1598	-43.7938	-0.222738	-0.249583	0.23827	-0.206633	0.179102	-0.0358863
5900	-12.9117	20.8126	-44.5819	0.0937117	0.325052	-0.376027	0.219051	-0.201135	-0.198148
6000	-15.9163	17.5627	-41.692	0.571296	-0.289812	0.239167	-0.17149	-0.0107631	-0.0722941
6100	-14.4117	20.5095	-40.8499	0.40393	0.188793	0.0696416	0.304526	0.128483	-0.0650683
6200	-17.1032	17.9542	-45.1163	0.466472	-0.255282	0.152686	0.519018	-0.330354	-0.269208
6300	-17.7294	18.1101	-44.7997	-0.0212439	0.113604	-0.527128	0.131064	-0.192424	-0.0394081
6400	-17.1143	13.3629	-43.3068	-0.00685515	-0.453953	0.1939	0.092707	0.402207	0.0802224
6500	-17.28	14.7666	-41.2402	0.264439	0.253746	-0.342512	0.0777154	-0.0360768	0.176897
6600	-17.0124	14.0366	-38.7729	0.0824982	-0.152536	-0.118673	-0.285063	0.210912	-0.0378354
6700	-16.305	10.3799	-37.5819	-0.00822349	-0.0545365	0.193209	0.178797	0.0857494	-0.0262298
6800	-13.7505	12.5201	-40.658	-0.206872	-0.172501	0.194439	-0.06495	0.00235719	-0.256948
6900	-14.3507	13.6367	-43.3595	-0.497053	-0.169966	0.137071	0.0687863	-0.0334868	-0.153141
7000	-13.0949	12.4221	-45.0882	-0.353988	0.0977164	0.0438647	0.22179	-0.129125	-0.162091
7100	-17.6934	7.00517	-47.6759	-0.0667067	0.00982037	0.396725	-0.0586767	-0.201166	0.197179
7200	-12.978	10.6319	-48.0236	0.337395	0.431616	-0.0537991	0.145695	-0.0216005	-0.132596
7300	-14.5652	10.1405	-51.4935	-0.212582	-0.175115	0.571943	-0.0300619	-0.0149703	0.12536
7400	-17.1535	12.9687	-47.991	0.14632	0.174761	-0.359627	0.206644	0.123552	0.0261777
7500	-14.0975	15.4758	-48.1172	-0.0706314	-0.470152	0.116441	0.0598552	0.0444524	0.0480182
7600	-10.1503	13.8961	-49.3722	0.304034	-0.350014	-0.325357	-0.0881427	0.126163	0.246668
7700	-10.3508	10.5475	-43.7622	-0.497997	0.00961886	0.0621042	0.296225	-0.11883	-0.218104
7800	-10.561	10.2886	-40.131	-0.240864	-0.232791	0.12226	0.495665	-0.0319673	0.0780532
7900	-10.0705	6.12419	-41.384	0.151726	0.247793	0.126046	-0.10483	0.00743198	0.0173333
8000	-7.50738	6.91523	-33.6458	-0.244673	0.237897	0.0423446	-0.0393534	-0.256669	-0.318662
8100	-7.01767	7.04922	-26.7473	-0.108295	0.443612	0.175108	0.121691	-0.00872947	0.0790156
8200	-6.24095	3.7727	-28.1853	0.119786	-0.312095	-0.083105	0.0696084	0.0164144	0.201574
8300	-10.5343	7.87394	-28.4422	-0.173521	0.284195	0.14565	0.546727	0.17849	-0.228301
8400	-12.138	6.94137	-27.7276	0.375194	0.0804568	0.190273	-0.000114197	-0.110404	0.0198856
8500	-14.6064	6.35038	-28.1838	0.222729	-0.0671593	0.19422	0.0937847	-0.0471693	0.129491
8600	-14.2731	3.49755	-27.308	-0.0881132	-0.182508	-0.112182	0.179192	-0.294348	-0.28499
8700	-17.0712	3.26231	-22.5852	-0.587062	0.107686	-0.0938747	0.322755	-0.0615338	0.166763
8800	-11.3677	3.06037	-20.4114	0.112639	0.37384	-0.174923	-0.0391636	-0.118048	-0.199924
8900	-11.9261	3.69772	-20.5848	-0.222476	0.00188747	0.0174169	0.0277535	-0.136028	0.112401
9000	-10.5674	0.19778	-19.4127	-0.0614518	-0.00113208	0.00430192	0.234072	0.110515	0.108118
9100	-10.5565	-4.017	-19.1653	0.0906984	0.169949	0.0135065	0.102854	-0.158378	-0.178264
9200	-10.4961	-1.20992	-20.4016	-0.0428146	0.158152	-0.154355	-0.137019	0.220548	-0.11953
9300	-10.2278	-0.558122	-25.9096	-0.110973	0.249541	0.434815	-0.0753772	-0.0813054	-0.121822
9400	-9.83729	-0.50587	-24.7828	-0.236018	-0.0226658	-0.325462	0.088252	0.338946	-0.101017
9500	-6.97581	-0.195838	-24.4679	-0.411682	-0.0184711	0.0618022	0.0566508	-0.540935	-0.324566
9600	-7.28914	0.467334	-23.5161	0.0994927	0.314905	-0.258439	0.0682357	0.309294	0.232052
9700	-7.03629	-4.69965	-24.2815	-0.371332	-0.00974721	-0.0231798	-0.613006	-0.0833372	-0.0323175
9800	-7.5315	-4.04777	-23.4083	0.0156768	0.0103971	-0.324554	-0.0106522	0.0330495	-0.0857968
9900	-7.58131	-2.95241	-25.0061	0.0918758	-0.116136	0.260038	-0.161809	0.15371	-0.0243727
10000	-11.312	-4.44524	-24.2	0.174639	-0.263132	-0.151718	0.304674	0.187378	0.133592
10100	-10.2379	-1.57013	-24.1141	0.011261	-0.385648	0.228035	-0.276795	-0.519227	-0.361892
10200	-13.5455	0.565454	-28.3426	0.0629429	-0.219941	0.108451	-0.0452866	0.102889	-0.368016
10300	-13.4592	0.812847	-31.0681	-0.116532	0.159646	0.0521771	0.0886392	0.176571	-0.0797659
10400	-13.5307	-3.46502	-27.1061	-0.431329	0.574421	0.256027	-0.0120112	-0.110414	0.169144
10500	-12.9546	-0.495744	-28.1873	0.159295	0.112694	-0.469425	0.0944596	0.244369	0.0862434
10600	-13.414	1.4374	-27.4868	0.0146884	-0.142142	0.13175	0.281313	-0.23859	-0.191923
10700	-13.9863	5.6851	-27.657	0.0527223	-0.21948	0.0713599	-0.140483	-0.203867	0.440791
10800	-13.837	4.06824	-26.5981	-0.417924	-0.0425773	0.0954985	-0.0786896	0.0607668	0.107469
10900	-14.3849	2.84448	-23.7438	-0.262565	0.225943	0.228112	0.342621	-0.0156657	-0.312263
11000	-9.1724	3.24092	-24.5525	-0.299046	-0.273533	0.464332	0.267504	-0.00759813	0.0654093
11100	-11.2154	14.1747	-23.7227	-0.0606225	-0.0093531	-0.286454	0.220913	-0.0614818	-0.0830355
11200	-3.7986	13.5845	-18.2327	0.177512	0.399671	0.0125264	-0.390974	0.354713	0.378895
11300	-5.74169	10.3125	-20.79	0.205093	-0.151612	0.20241	0.457062	-0.0395486	-0.292919
11400	-8.97637	10.107	-17.1332	0.349387	0.1597	-0.116702	0.259555	-0.104484	-0.242689
11500	-11.6317	10.6193	-17.8792	-0.391202	-0.0444013	0.321704	0.322667	0.0589456	-0.248959
11600	-10.7423	9.79394	-19.5676	0.166522	0.320052	-0.189905	0.140172	0.18732	0.213405
11700	-14.0992	14.8144	-20.9388	0.309665	-0.307613	0.0246523	-0.165117	0.128198	-0.329999
11800	-13.7177	12.8152	-16.3487	-0.131896	0.176393	-0.0473395	-0.151173	0.24211	-0.176792
11900	-13.812	14.8439	-17.0136	0.149874	0.260498	0.028604	0.164323	0.2949	-0.359542
12000	-13.4725	14.8352	-17.0555	-0.050056	0.308334	0.279624	-0.307482	-0.217654	-0.0135538
12100	-13.5077	13.3009	-17.1152	0.0324374	0.313635	0.00795014	-0.451695	-0.00572683	-0.27606
12200	-16.9327	14.476	-16.6882	-0.0636587	0.317375	0.026376	-0.144819	0.205212	-0.0664261
12300	-14.6482	14.1174	-17.7843	0.262189	0.38626	-0.082829	-0.322701	-0.0730052	0.368886
12400	-16.3312	14.1025	-17.3493	-0.36416	-0.150141	-0.186907	0.0742058	-0.00118146	-0.201789
12500	-16.0916	17.2597	-20.9743	-0.0791447	0.294792	-0.111189	0.271825	0.297634	0.187256
12600	-14.3473	16.7936	-26.6147	-0.0100187	0.46681	-0.218902	-0.374226	-0.171414	-0.0213707
12700	-13.7648	16.4784	-27.7835	0.0478143	0.111493	-0.394367	0.406288	-0.327371	-0.0818051
12800	-16.6936	17.2648	-31.6409	0.0870133	-0.302935	-0.107625	-0.0452479	0.0141019	0.254447
12900	-16.7919	14.1487	-31.2251	0.0656868	-0.0951038	-0.425328	-0.161134	0.00573042	-0.0682899
13000	-17.0487	7.14726	-31.0968	-0.0940315	0.220402	0.356612	0.218705	0.207634	-0.108085
13100	-17.0597	1.44982	-31.2301	-0.12136	0.390205	-0.0351568	0.417685	0.118304	-0.148074
13200	-20.4786	3.30802	-35.8645	0.0484769	0.267534	0.051209	-0.292637	-0.0898192	0.272504
13300	-16.9236	3.15785	-32.0115	-0.0488251	0.33951	-0.117022	-0.100707	-0.268209	-0.13526
13400	-16.1885	2.71824	-30.986	0.0677143	-0.0913894	0.136253	0.396831	-0.0802983	-0.0566288
13500	-14.1237	2.7235	-28.1591	-0.153473	-0.0434557	-0.20075	-0.0411838	-0.106057	0.108965
13600	-14.0567	3.18639	-32.4212	0.140578	0.0129954	0.199586	0.341788	-0.122758	0.196278
13700	-14.4173	6.67801	-31.6358	0.434041	-0.0700674	0.0844645	0.524855	0.0140411	0.0363397
13800	-13.1018	7.59357	-31.7595	-0.390528	0.121756	0.0773072	0.228838	0.271419	0.200268
13900	-14.473	6.56641	-31.5081	-0.164858	-0.0976681	0.000982498	-0.0132024	0.243828	-0.206874
14000	-9.44871	6.6775	-34.4375	-0.0887387	0.167816	0.0734935	0.325775	0.212625	0.523262
14100	-10.684	6.82305	-34.55	-0.0287586	0.177082	0.194071	0.237716	-0.0464418	-0.284454
14200	-7.24217	7.03283	-37.4318	0.112293	-0.0305313	0.122793	0.112834	0.096185	-0.200597
14300	-5.03801	3.19022	-37.9086	-0.187909	0.033715	-0.299985	0.173253	0.246859	0.0792535
14400	-2.97892	-0.575173	-34.2119	-0.0902396	-0.0663767	0.14382	0.202021	-0.0477884	-0.100208
14500	-3.64886	-7.8849	-34.9122	-0.180945	0.26123	-0.00440348	0.0918482	0.106344	0.191195
14600	-0.289169	-3.32988	-34.2122	-0.143752	0.320041	-0.0156367	0.359239	-0.380334	0.0483279
14700	-0.0862141	0.0894666	-36.1895	0.327684	0.0996897	-0.0236161	0.0634256	0.0564714	0.344333
14800	-3.68335	-3.2607	-35.3305	0.325585	-0.0792896	0.0031382	-0.154374	-0.243999	0.00534824
14900	-2.4919	-3.29727	-37.3796	-0.162184	-0.188089	0.0786145	-0.0343231	0.110258	0.0965912
15000	3.72916	-1.87612	-38.6398	0.0229369	0.355407	0.137203	-0.0754661	0.0230629	0.0334792
15100	3.44008	-0.650828	-37.8693	0.200168	0.473581	-0.508168	0.0741711	0.120342	-0.100559
15200	7.18335	-0.190597	-39.1271	-0.159233	0.0379707	0.0832139	0.314085	0.0651799	0.248916
15300	7.00691	1.31425	-37.8316	0.047653	-0.0848448	-0.12625	0.0656527	0.0761963	-0.377827
15400	6.69176	-0.283272	-42.6372	0.0057301	0.149894	-0.147856	-0.360671	-0.114486	0.0840537
15500	10.4822	0.332964	-37.6229	-0.146256	-0.202676	0.142407	0.0682852	-0.0449338	0.110237
15600	8.06791	1.1638	-38.1872	0.068263	-0.240225	0.0378029	-0.0169368	0.0579937	0.172986
15700	2.92682	-0.00175241	-41.2027	0.267004	-0.000100252	0.079394	-0.280568	0.0793454	-0.215675
15800	3.54049	-2.67766	-41.0681	0.228294	-0.137934	-0.175734	-0.0907281	-0.291625	-0.054175
15900	3.81002	3.8654	-36.5758	-0.375841	0.249153	0.236184	0.227855	-0.100283	-0.160092
16000	10.8535	-0.419739	-38.1216	-0.0993424	-0.123028	0.294651	-0.212162	0.314679	0.0384046
16100	10.3909	0.966165	-38.4132	-0.416603	0.114122	-0.360257	0.0469717	-0.285347	-0.210674
16200	10.3865	1.84493	-30.9557	-0.470548	0.181893	0.0978767	0.199659	0.144741	-0.344599
16300	11.059	4.03585	-31.1278	-0.236876	0.198428	-0.1163	-0.154652	0.0950922	-0.0766854
16400	16.6675	6.31001	-34.3284	-0.148104	0.050374	0.396526	0.180967	-0.232324	0.108925
16500	17.1606	6.959	-35.2983	-0.0610759	-0.179969	0.0192983	-0.125209	0.211263	-0.133853
16600	14.9639	10.3932	-35.116	0.497804	0.14357	-0.0066393	0.2662	0.165266	0.148735
16700	17.8747	13.4645	-34.8753	-0.198915	-0.365086	0.0725876	0.282638	-0.0158204	-0.0750888
16800	17.7394	13.1228	-37.924	0.104935	0.0304645	-0.484958	-0.108188	-0.103732	0.0231326
16900	17.555	14.4258	-36.1311	0.216109	0.0388952	0.352349	0.102921	0.0968341	-0.229787
17000	13.8142	15.8601	-30.4824	0.105892	-0.107744	-0.0676396	0.301875	0.0443486	0.0998109
17100	13.9075	17.5768	-27.4229	-0.0708033	0.0494381	0.118291	-0.0642504	0.206561	-0.153401
17200	11.3058	18.0008	-24.2031	-0.111666	-0.00725967	0.652194	-0.251872	-0.170485	-0.147182
17300	7.25721	18.3688	-24.4783	0.261384	-0.131977	0.410256	0.00679829	-0.145543	-0.0643523
17400	11.8478	13.8773	-27.6237	-0.0574239	-0.117551	-0.252276	-0.0577645	0.0401988	0.193709
17500	10.1564	20.9849	-30.5444	0.02247	0.144119	-0.0858694	0.275697	-0.029795	0.108025
17600	5.99088	20.6629	-31.9093	0.239755	-0.183569	-0.0460979	-0.358088	-0.026692	-0.112198
17700	7.35251	23.2545	-31.014	-0.121193	0.0108671	-0.0924259	0.125454	0.273598	-0.0596887
17800	4.70308	23.4946	-31.5048	0.0425418	0.209284	-0.257082	0.240088	-0.512558	-0.0697481
17900	3.1375	23.6979	-31.294	-0.253949	-0.117344	-0.109752	0.0248288	-0.018999	0.0253373
18000	9.45166	20.8683	-27.4613	0.20176	0.0383181	0.0428947	0.275379	0.21202	0.0110377
18100	6.33761	20.6542	-27.7085	0.104112	0.0724064	-0.070194	-0.0983611	-0.0487023	0.29433
18200	2.99381	19.625	-28.4227	-0.323694	0.169255	0.168719	0.0614147	-0.185345	-0.183078
18300	1.58008	20.7955	-27.0244	-0.271457	-0.0812017	-0.194925	-0.0229164	0.266898	-0.134739
18400	1.08356	17.7736	-31.4919	-0.0808197	0.115874	0.17117	0.075091	0.0166152	-0.165058
18500	-0.473629	14.0689	-32.9716	0.263653	-0.467434	-0.164697	0.174982	0.20761	-0.164593
18600	-0.309177	14.4942	-37.5183	-0.0324562	-0.174805	-0.0528008	-0.420074	0.0936879	-0.108364
18700	-0.514101	13.3902	-37.3215	-0.239474	0.185607	0.350279	0.267198	0.510811	-0.0246309
18800	7.00063	9.47854	-37.4391	-0.0795986	0.293257	-0.269458	-0.130033	0.0795024	-0.477167
18900	6.25314	7.59744	-41.5466	-0.0170566	-0.114737	0.24981	-0.272017	-0.14405	-0.446178
19000	7.35982	7.76624	-41.5368	-0.413976	-0.013139	0.0927075	-0.156851	-0.101864	0.209372
19100	4.32095	6.906	-44.2515	-0.0860888	0.00547399	0.240259	0.00423523	-0.0301299	0.321728
19200	0.431852	4.66836	-47.6708	-0.0196943	0.0334943	0.435544	0.0666308	0.00139103	-0.0438799
19300	0.371895	2.75487	-55.7393	0.16608	0.158124	0.407501	0.0448355	-0.113921	-0.0124424
19400	-1.24219	3.59068	-55.7151	0.0451474	0.355295	-0.0654475	-0.104524	0.130598	-0.202915
19500	-3.82116	3.49526	-56.9582	0.0945026	0.0760061	0.190146	-0.313873	-0.09365	0.221285
19600	-6.81228	1.70204	-55.5752	-0.0989478	-0.21303	-0.0626373	0.393182	0.241518	-0.0256472
19700	-10.8881	4.31248	-55.4768	0.180299	0.0893998	-0.257198	0.0499227	0.0709188	0.12498
19800	-16.6453	4.23785	-56.2229	0.251248	0.359196	-0.057117	0.0635069	-0.0113944	-0.0343857
19900	-13.7767	6.80892	-57.4797	0.154296	-0.222089	0.207342	-0.158993	-0.16604	-0.129541
20000	-13.5983	7.65129	-61.0317	0.380956	0.0780492	0.0339117	-0.0209272	0.0652703	-0.342115
20100	-14.7556	7.03961	-55.5086	0.356198	-0.124986	0.236056	0.303426	0.19145	-0.590629
20200	-11.1239	6.65122	-51.5655	-0.0286471	-0.182561	0.179864	-0.0640229	0.189203	-0.0131652
20300	-9.25285	7.07014	-48.3574	0.236341	0.148779	0.214805	-0.058849	0.0337559	-0.0509165
20400	-10.4142	3.34575	-45.9022	-0.00181035	0.637057	-0.0948284	0.140921	0.0725517	-0.311885
20500	-7.57043	4.00156	-41.3246	0.0245278	0.398718	0.109669	0.194934	0.10784	-0.316742
20600	-10.618	4.65616	-41.319	0.0224432	-0.478088	-0.0837326	-0.117562	-0.307212	-0.178174
20700	-10.0955	0.163529	-41.5549	0.184133	-0.0421058	-0.0501143	-0.156672	-0.0847043	0.184633
20800	-10.801	-0.0767465	-41.0343	0.0772664	0.264383	-0.0106422	-0.0172222	0.232304	0.135923
20900	-10.5385	-3.1039	-40.4734	0.140013	-0.0824832	0.490082	-0.067578	0.192159	-0.168139
21000	-12.024	-3.65412	-41.245	0.19695	0.278125	-0.342527	-0.41124	0.293032	0.0373136
21100	-14.0314	-3.43494	-41.7952	-0.259146	0.0334596	-0.115091	-0.161067	-0.0626722	0.178294
21200	-17.4769	-6.80718	-42.7113	0.166069	0.250071	0.249754	0.0667869	0.0281011	-0.0748149
21300	-23.6608	-9.62009	-41.6618	0.357007	-0.335424	0.145182	0.0638792	-0.0706919	-0.302724
21400	-25.2626	-10.3038	-41.3749	-0.083015	-0.280375	0.0143918	-0.0469272	0.319265	-0.0912026
21500	-23.593	-13.7418	-41.1578	-0.121626	0.106972	0.265603	-0.100897	0.0671215	-0.0336699
21600	-24.3832	-10.5959	-43.284	-0.255322	0.0220506	0.444725	0.058041	0.0358484	0.348943
21700	-31.8826	-11.5109	-45.1337	0.292554	-0.240499	0.341386	0.142825	0.0328325	-0.0394169
21800	-31.2655	-11.14	-48.1681	-0.0250248	-0.337547	0.0470062	-0.0515209	-0.156239	-0.391533
21900	-31.5637	-13.6149	-47.8872	-0.162837	0.205633	-0.0344678	0.0882097	-0.19856	0.106273
22000	-33.4951	-10.5431	-49.0558	0.0836278	0.193455	0.299997	-0.160164	-0.109943	-0.016867
22100	-34.8842	-11.549	-48.2781	0.437221	-0.0171371	0.0380746	0.0516701	0.0131551	0.065099
22200	-34.6062	-12.5625	-44.5653	-0.11354	0.0936259	0.013007	-0.0305837	-0.17477	0.213128
22300	-31.2157	-15.7323	-44.904	0.150526	0.133488	0.245336	-0.212599	0.0726486	-0.0804467
22400	-31.0295	-12.8019	-45.0215	0.370873	0.456734	0.201784	0.185317	0.0243783	-0.228236
22500	-34.2945	-10.1285	-46.2649	0.16813	0.351647	-0.352335	-0.000160829	0.118473	-0.120384
22600	-37.6378	-10.2935	-47.9202	-0.0955946	0.199335	-0.368221	-0.0328502	0.0425366	0.271768
22700	-38.115	-11.1659	-48.0575	-0.106971	0.20663	0.062469	-0.311981	-0.302357	0.0137727
22800	-37.8694	-10.6126	-48.1144	-0.0159611	-0.203011	0.381259	0.132865	0.357548	0.211184
22900	-34.5404	-5.96799	-48.3802	-0.137669	-0.311499	-0.122565	-0.18303	-0.430903	0.0288361
23000	-34.8436	-7.84443	-44.473	0.396648	0.125161	0.191893	0.0574957	0.0570508	-0.0575855
23100	-38.4776	-9.31426	-45.6977	0.0840988	0.0465224	-0.219667	0.130662	0.0682205	-0.458588
23200	-37.4429	-10.3101	-45.2743	-0.187125	0.108916	-0.309812	0.268959	0.00386414	0.238668
23300	-37.542	-9.04205	-48.591	0.389133	-0.176052	-0.191167	0.0863367	-0.00932548	0.0608047
23400	-34.9343	-10.6136	-51.2244	0.233498	-0.109846	-0.174116	-0.0394056	0.114987	0.069404
23500	-35.2997	-10.0073	-47.8457	-0.293043	-0.35733	0.214464	-0.0202327	-0.237195	0.0343035
23600	-38.6273	-13.999	-49.4362	0.0288207	0.0896286	-0.230713	-0.0796922	0.353853	-0.0338864
23700	-38.135	-13.2637	-47.3749	0.480246	0.299258	-0.349144	-0.113866	-0.342722	-0.1228
23800	-38.7852	-10.2255	-48.4379	-0.0267438	0.0282341	-0.0454907	-0.0416555	0.0753227	0.0208603
23900	-38.2686	-7.29016	-45.9095	-0.163788	-0.180556	0.0421499	-0.0630348	0.058852	0.0425021
24000	-37.4445	-6.92915	-41.6897	-0.0447269	0.293907	-0.326256	-0.244877	0.11758	-0.261359
24100	-38.434	-6.47125	-40.4578	0.468324	0.112391	-0.0257773	-0.432094	0.0890574	0.0538516
24200	-41.8822	-7.07066	-41.2088	-0.206651	0.21148	0.0818839	0.0811444	0.0558539	0.0661965
24300	-45.8881	-6.89793	-41.3962	0.0202172	0.0275398	-0.149128	-0.0340843	0.0920383	-0.180757
24400	-44.9494	-1.00572	-41.7149	0.0143881	0.0283793	-0.0260109	-0.247195	-0.172073	0.228984
24500	-44.7048	0.607403	-41.4383	0.377213	-0.10407	0.389477	0.0798951	-0.0324186	-0.26537
24600	-48.6307	-3.26881	-40.2559	-0.0895713	-0.154502	0.0944235	0.28349	-0.191262	-0.158296
24700	-48.3754	-6.864	-39.3555	-0.507883	-0.302913	0.0557797	0.13672	0.159286	0.105722
24800	-55.2014	-7.45213	-42.0888	0.226337	0.131986	0.322346	0.128059	0.0696315	0.0234843
24900	-51.3856	-7.08065	-43.9008	0.121697	-0.153533	-0.157005	-0.0706213	0.0276583	0.0577913
25000	-52.4979	-7.11705	-45.3652	-0.129941	-0.709472	-0.0540664	0.115229	0.0801313	-0.203244
25100	-61.9778	-6.4452	-45.5341	0.0456335	-0.106582	0.140835	0.063971	0.108284	0.043528
25200	-64.7259	-3.16761	-44.0594	0.317276	0.220696	0.00131335	0.293552	0.323728	-0.195959
25300	-61.988	-0.963812	-45.3703	-0.310347	0.298637	0.26692	0.156456	-0.30764	0.0599822
25400	-58.5971	-3.20052	-47.1429	-0.0943872	-0.0191666	0.064638	-0.0262694	-0.149081	0.0944369
25500	-59.6286	0.212661	-51.9165	0.143994	0.121577	0.031296	-0.0577645	-0.255653	-0.202774
25600	-58.2698	0.0655878	-52.6107	0.34302	-0.0592045	-0.3272	-0.180505	0.0330931	-0.275664
25700	-56.5831	-2.89752	-48.4286	0.0212893	-0.189851	0.0581153	-0.251254	-0.19972	-0.00535955
25800	-56.4441	-3.47046	-54.7736	0.140079	-0.0411774	-0.212361	-0.0674265	-0.0948864	0.179312
25900	-51.6657	-4.2182	-56.5438	0.0273363	-0.0708909	0.0431918	-0.109807	0.239982	-0.0522191
26000	-51.8323	-6.40078	-56.3304	0.106114	-0.0446542	0.105539	0.0435284	-0.100209	-0.131965
26100	-52.097	-6.64852	-59.7855	0.49949	-0.103118	-0.0631908	-0.150186	-0.0483029	0.124416
26200	-53.5021	-6.50664	-56.097	0.268748	-0.0919889	-0.0360238	0.0772311	-0.182022	-0.016538
26300	-62.0016	-7.0182	-55.8645	0.244082	0.19446	-0.310059	-0.0694436	0.124319	0.346197
26400	-61.799	-7.06298	-56.4716	0.0731166	-0.405386	0.172883	-0.125569	0.0550241	-0.0230528
26500	-62.1846	-6.90261	-56.165	0.294918	0.36984	0.328095	-0.359861	-0.266719	0.111758
26600	-66.7555	-7.10527	-58.4212	0.0786171	0.487727	-0.246358	-0.0102481	0.145793	-0.115046
26700	-69.7287	-7.40191	-62.8393	-0.139463	-0.16462	0.131061	-0.0478095	0.21069	-0.0166092
26800	-69.6935	-3.79146	-66.0735	0.0880203	0.203991	0.10051	0.0563589	-0.119389	0.47244
26900	-69.731	-7.58049	-65.4406	0.34866	0.000205603	-0.0542419	-0.345376	0.257592	-0.135367
27000	-69.4179	-6.49646	-67.7984	-0.3189	0.0592468	0.200935	0.214066	-0.0868027	0.124591
27100	-73.7202	-6.39542	-70.1318	0.0787848	-0.387335	-0.201575	0.0708828	-0.114555	-0.265282
27200	-72.7723	-5.02238	-66.474	0.0537237	0.0457969	0.0251205	-0.0834856	0.209242	0.0693244
27300	-76.2289	-6.2297	-65.9504	0.199927	0.126975	0.258546	-0.233933	0.151042	0.0242371
27400	-75.7953	-7.03	-65.689	-0.222197	0.104944	-0.0556118	0.104487	0.144094	-0.12409
27500	-76.2039	-10.7866	-62.3187	0.0553262	-0.335058	0.206585	0.127389	-0.111691	0.0599875
27600	-72.0874	-10.642	-63.1371	-0.00897668	0.34478	-0.387614	0.00175037	0.193027	-0.128413
27700	-69.5732	-16.6302	-63.0346	-0.195915	-0.170473	-0.18366	0.136437	-0.0690817	-0.10039
27800	-69.6124	-17.0503	-56.4293	-0.267345	-0.143652	0.140901	0.433685	-0.100433	0.0214481
27900	-67.7178	-17.4292	-54.7023	0.306376	0.392753	-0.0362131	-0.126261	-0.17917	0.10056
28000	-68.8631	-17.1852	-51.0867	0.300508	-0.0685655	-0.14302	-0.28364	0.397117	0.157575
28100	-71.174	-17.1924	-48.1623	-0.129541	-0.0300486	0.126664	-0.126926	0.174858	0.231652
28200	-76.6473	-17.7196	-37.5557	-0.147263	0.113241	0.0026596	-0.194874	-0.283602	0.111899
28300	-79.5317	-16.6493	-39.267	0.101762	-0.152135	0.275825	0.0996416	-0.0936949	-0.36031
28400	-79.7761	-16.3356	-38.2456	-0.0452544	-0.449241	0.367164	-0.0910596	-0.231867	0.04473
28500	-80.5924	-17.3325	-37.7933	0.300869	0.175486	-0.0702639	0.385107	0.0734642	0.504568
28600	-79.8627	-14.2511	-37.0512	0.010288	0.133374	-0.0477805	-0.0107838	0.125042	-0.104569
28700	-79.8977	-14.9018	-37.4747	0.0548113	0.296067	-0.102851	0.198871	0.0152544	0.0377055
28800	-79.3969	-18.1037	-41.7234	0.00982387	0.0244445	0.0360865	0.161812	-0.181613	0.162112
28900	-80.3595	-20.9276	-41.9814	0.176216	0.090047	-0.241974	0.0505288	-0.360215	-0.248576
29000	-79.535	-20.6529	-43.1941	0.141556	-0.227874	-0.413936	0.0109036	0.269961	0.00378361
29100	-72.6624	-20.1601	-40.7446	-0.264065	-0.139207	-0.0477136	0.231982	0.252605	-0.101243
29200	-72.5293	-20.8644	-37.7686	0.0425498	-0.13908	0.3998	-0.201881	-0.27639	-0.149497
29300	-69.7824	-17.3163	-40.1552	-0.0642551	0.205808	0.0334395	0.0652111	0.36275	-0.455258
29400	-69.8256	-17.4754	-41.789	0.245776	0.451556	0.425455	-0.30715	-0.158922	-0.236798
29500	-65.8978	-17.2208	-36.6221	0.171582	0.166866	-0.0612088	-0.0688206	0.11788	0.0934582
29600	-65.9516	-17.0015	-36.8114	0.171109	-0.297161	0.400047	0.206735	0.17085	0.0963551
29700	-64.294	-13.783	-37.6025	0.0399868	-0.240114	0.0661019	0.159889	-0.0574882	0.133777
29800	-65.0754	-17.8296	-38.1503	-0.281833	0.166503	0.10198	-0.448808	-0.143656	-0.0334034
29900	-61.5774	-16.6447	-37.976	0.220343	-0.450806	-0.156412	-0.266483	0.216322	-0.31348
30000	-64.6079	-16.9323	-38.5677	-0.0828817	0.356776	-0.151366	0.0367083	-0.145962	-0.075219
30100	-69.3704	-17.4474	-36.7353	-0.0556608	-0.0417832	-0.0847858	0.23029	0.0100089	0.0211176
30200	-70.346	-17.4237	-38.4663	-0.178054	-0.308405	-0.310464	0.0856721	0.314194	-0.234279
30300	-69.6013	-18.558	-38.6608	-0.103492	0.551048	0.158148	-0.178751	0.102027	-0.198034
30400	-72.2028	-20.5421	-37.439	-0.109238	-0.114878	-0.410261	0.0511016	0.0279114	0.00930497
30500	-76.7345	-25.5464	-41.6855	-0.17951	0.0905528	-0.671016	0.127869	-0.316256	-0.470597
30600	-75.5428	-24.1109	-45.7806	0.398189	-0.122186	0.357159	0.0353569	0.11781	0.0979752
30700	-77.1243	-27.3262	-41.1879	0.0441827	-0.154346	-0.0861823	0.132111	0.324034	-0.046957
30800	-76.472	-27.9279	-41.2325	-0.0846662	0.237791	-0.242326	-0.218184	0.049941	0.493476
30900	-79.1415	-24.4568	-38.2111	-0.158384	0.287707	-0.445178	-0.0713721	0.265504	0.0809269
31000	-80.3063	-21.3907	-38.2421	-0.211805	-0.343364	0.135285	-0.184309	0.0967677	0.296476
31100	-76.6483	-24.0826	-36.3491	-0.0484688	0.455866	0.0653859	0.32021	0.140801	0.44522
31200	-73.5801	-24.0868	-34.5834	-0.191418	-0.200303	-0.177474	-0.0613643	-0.0504754	0.195263
31300	-72.7342	-22.8491	-30.8861	-0.182181	0.18305	-0.166077	-0.19249	0.299021	-0.209128
31400	-76.2267	-24.6257	-24.1301	0.0405773	-0.0861513	-0.0590075	0.213131	-0.279634	-0.0180161
31500	-78.9855	-21.149	-24.2225	-0.341646	-0.13204	-0.110381	-0.137303	-0.070318	0.0646484
31600	-79.5728	-19.7842	-24.0232	-0.111126	0.0604088	-0.206726	-0.246463	-0.270892	0.0250687
31700	-76.8605	-22.6951	-24.3143	-0.246749	0.239422	0.131956	0.130118	-0.355377	0.0486164
31800	-74.3972	-20.8125	-30.8658	0.0487501	-0.0720648	0.0946511	0.0292099	0.0226805	-0.0907337
31900	-70.0026	-17.8145	-31.1712	-0.240147	0.366746	0.257098	0.0830356	0.0849979	-0.189114
32000	-69.0452	-15.8634	-31.3207	0.110464	-0.359744	-0.015253	0.448174	-0.0575878	-0.155436
32100	-68.8519	-17.0094	-30.1788	-0.0851218	-0.4508	-0.0696012	0.127416	-0.00109047	-0.0867837
32200	-68.8611	-13.7134	-27.3011	-0.153979	0.222608	0.00535998	0.562552	-0.169725	0.184598
32300	-66.1182	-14.0975	-27.9097	-0.034938	0.653784	0.145882	0.161136	-0.0361781	-0.125433
32400	-64.2472	-17.3584	-27.9409	-0.127717	0.0791724	-0.0149063	-0.388117	-0.185198	0.0740032
32500	-63.6145	-17.3718	-27.913	-0.325797	-0.24622	0.443325	0.100484	-0.221865	0.234344
32600	-62.37	-16.5648	-28.0202	-0.698208	-0.25562	0.0442877	-0.162631	0.197087	0.418378
32700	-55.4657	-20.1148	-28.0741	-0.559378	0.0111856	0.761506	-0.156774	-0.187729	-0.0880349
32800	-55.4135	-20.3204	-30.077	0.424547	-0.19049	-0.148411	0.29321	-0.116929	-0.154799
32900	-58.0285	-19.9104	-31.1473	-0.17413	-0.337377	0.115839	-0.197271	0.322568	-0.112304
33000	-62.7944	-24.2908	-35.6004	-0.411131	0.0139703	-0.418657	-0.0116978	0.0296813	0.132673
33100	-65.8907	-27.8771	-35.316	-0.330409	-0.224132	0.304066	0.181617	-0.216622	-0.156996
33200	-65.731	-27.7051	-34.9869	-0.150193	0.051746	-0.0845244	-0.0721502	-0.123597	0.341228
33300	-66.6052	-26.7554	-34.4627	0.227366	-0.244421	0.135627	-0.240738	0.184389	0.0367002
33400	-64.921	-28.7334	-34.8991	-0.143893	0.0709322	0.111003	-0.193996	0.0988418	0.0438956
33500	-66.6356	-24.1892	-38.4561	0.211583	-0.251288	0.355499	-0.0412263	-0.222249	-0.236472
33600	-68.964	-24.0748	-42.5021	0.0958327	0.0690323	0.306313	0.154574	0.0858763	-0.280496
33700	-73.2256	-20.7253	-40.8435	0.352855	0.240854	-0.134106	-0.109855	0.227589	0.07183
33800	-70.7506	-17.0349	-38.4719	0.0598206	0.144937	0.0729987	0.30781	-0.243784	-0.1418
33900	-72.6064	-17.5868	-35.8029	0.347289	0.00821551	0.294682	0.0929598	0.0472004	-0.0773793
34000	-73.1098	-20.6771	-34.4524	0.00509608	0.254341	-0.202846	0.0243898	0.209623	-0.182096
34100	-72.8351	-20.847	-39.7616	-0.156678	-0.179415	0.0954144	-0.33048	-0.0593162	0.197778
34200	-73.4038	-20.4995	-35.1526	-0.137521	-0.403923	0.100491	0.0278643	0.0664531	-0.153283
34300	-72.503	-20.2979	-36.9386	0.215572	0.000108611	0.420776	-0.334417	-0.223555	0.427886
34400	-69.0398	-20.8751	-33.69	0.103004	-0.165482	-0.328725	-0.215798	-0.0917445	0.0513717
34500	-69.1772	-21.36	-38.9823	0.202501	-0.273694	-0.266182	-0.181747	-0.0500347	-0.0720768
34600	-69.4551	-22.1994	-37.1968	-0.205855	-0.222166	-0.298095	-0.0171638	0.0440815	-0.219053
34700	-68.8773	-20.9852	-38.4777	0.0637559	0.0165914	-0.180023	0.118828	-0.399607	0.239359
34800	-73.1504	-20.9875	-43.7348	0.023111	0.225192	0.169242	-0.0155326	-0.174975	0.0507407
34900	-79.7628	-21.0077	-46.139	-0.013524	-0.100355	0.039249	-0.078019	-0.10335	-0.142074
35000	-76.1524	-15.439	-51.738	0.116276	0.00838495	-0.330659	0.172358	0.10507	-0.0417774
35100	-79.6024	-17.931	-51.3041	0.0576549	0.0811734	0.149323	-0.216813	-0.022735	0.0173904
35200	-86.2924	-17.6127	-55.8913	-0.00359948	-0.292438	0.182765	0.0485776	-0.241132	-0.0196435
35300	-92.8993	-16.8641	-58.8235	-0.0643911	-0.051389	-0.328141	0.23366	-0.271612	-0.535263
35400	-89.6778	-17.4177	-63.029	0.225448	-0.332905	-0.195981	-0.224408	0.141891	0.0616593
35500	-93.7453	-17.1056	-63.8872	0.065487	0.184544	0.0136004	0.371694	-0.20386	-0.135086
35600	-93.3494	-17.3905	-64.221	-0.12766	0.00479562	0.280049	0.0866715	-0.00876719	0.190691
35700	-93.0982	-20.4072	-69.6177	-0.159271	0.0379254	-0.231502	-0.0287512	-0.0724254	0.17856
35800	-94.2332	-20.5861	-68.7665	0.135943	-0.219666	-0.0183998	0.180466	0.108603	0.280482
35900	-93.898	-20.6077	-70.0338	0.204133	0.0620665	0.191024	0.0741278	-0.449166	0.185593
36000	-89.5161	-24.3737	-70.0427	0.297669	-0.0905959	-0.237692	-0.00745542	0.317681	0.062575
36100	-90.1037	-20.7551	-63.8232	-0.169424	-0.0762274	0.145734	0.050504	-0.256031	-0.189953
36200	-90.7067	-20.5446	-66.1929	-0.131164	-0.429762	0.217629	0.0265711	0.144334	0.171065
36300	-90.3762	-19.1726	-65.5315	-0.195503	-0.0596083	0.0703114	-0.266231	0.133631	0.298434
36400	-85.6935	-20.9069	-66.2226	0.228696	0.0933065	-0.196688	-0.167266	0.159149	-0.159797
36500	-86.5488	-20.3426	-68.4175	-0.129053	0.0599652	-0.071035	0.203687	0.122897	-0.304325
36600	-79.9053	-20.6665	-66.1858	-0.308517	0.077282	0.134913	-0.168051	-0.0833348	0.118556
36700	-79.4931	-20.4083	-68.1803	0.301564	-0.149083	-0.152899	-0.371674	-0.0843346	-0.132768
36800	-79.4522	-19.1234	-69.2489	0.042834	-0.500512	-0.115105	-0.0689417	-0.167778	0.118341
36900	-80.8305	-23.7603	-68.7935	0.0994715	-0.135419	0.167755	0.102572	0.0384781	-0.157156
37000	-83.5505	-24.3616	-70.4726	-0.568457	0.118165	0.175098	-0.0924931	0.188051	0.00518539
37100	-79.7601	-24.7419	-69.9507	0.23952	-0.274836	-0.264825	0.0676481	0.268574	-0.111792
37200	-79.5354	-24.7071	-70.8581	0.369941	-0.384946	-0.141373	-0.0831673	0.204981	0.0438867
37300	-86.6206	-25.0326	-70.2469	-0.0741735	0.108828	0.155832	0.299886	0.189467	0.320981
37400	-84.0273	-23.478	-69.7333	-0.229335	0.0143211	0.0481288	0.0129661	0.117102	0.223936
37500	-84.7895	-24.2537	-68.9716	0.042057	-0.206638	0.0894104	0.0201358	-0.0954855	-0.325053
37600	-86.9367	-23.399	-68.7055	0.081262	-0.183887	0.0557176	0.0551079	0.177124	-0.00520132
37700	-89.1944	-23.8987	-65.3612	0.0374033	0.30717	0.199784	-0.219167	0.155271	-0.00252003
37800	-89.751	-26.642	-68.7491	0.195187	-0.0962924	-0.118944	0.0785333	-0.103905	-0.0925664
37900	-90.6786	-27.3694	-65.5741	-0.263579	-0.107249	-0.389179	0.00479625	-0.034748	-0.179854
38000	-93.1629	-21.7718	-65.8552	0.248013	0.476716	-0.0613696	0.136255	0.0127921	0.167596
38100	-94.6415	-24.0205	-65.8249	-0.124293	0.0164466	-0.254781	0.0644588	-0.0567483	0.0659336
38200	-96.4495	-17.075	-64.7283	0.208678	0.292408	0.286977	0.121667	0.241046	0.202135
38300	-90.3907	-18.2376	-65.7061	-0.0252782	0.06202	0.414527	-0.0559258	0.211349	-0.343488
38400	-90.7431	-21.2971	-65.8744	0.0263293	0.00878579	0.144387	-0.0738905	0.0351902	0.443452
38500	-90.2961	-18.3335	-68.6564	0.293412	0.376623	0.075406	-0.358009	0.111885	-0.108042
38600	-90.7468	-17.2058	-70.0362	-0.0241517	-0.292081	0.055346	-0.0392139	0.176476	-0.201726
38700	-97.0551	-10.9486	-67.8244	-0.327484	0.0453715	-0.274937	-0.214803	-0.00138392	-0.0316637
38800	-100.816	-10.2277	-66.1231	0.0612605	0.177572	-0.178368	0.154874	0.366753	0.114297
38900	-100.084	-6.59427	-65.2535	-0.104247	0.00422211	0.37878	-0.17157	-0.22462	0.19301
39000	-96.8801	-6.56901	-61.7523	0.0948863	0.478299	-0.299283	-0.0610329	0.0332818	0.129189
39100	-96.9951	-9.94492	-60.5544	-0.196139	0.198739	-0.305358	0.0560811	0.426589	-0.0177516
39200	-93.8262	-10.2303	-58.3713	0.108601	-0.170997	-0.0296827	-0.133271	-0.347088	0.130157
39300	-94.1132	-6.9123	-55.0852	-0.330281	-0.258013	-0.266547	-0.262388	0.218197	0.00878195
39400	-97.1049	-15.1445	-55.5039	-0.10382	-0.12217	0.123951	0.0371675	-0.011616	-0.215401
39500	-92.6621	-17.0638	-54.5672	-0.341541	0.487626	-0.148603	-0.297802	0.286254	0.178851
39600	-93.4056	-17.8525	-46.4549	0.178033	-0.116716	-0.0521162	0.131001	0.0631278	-0.408405
39700	-96.9056	-20.645	-53.9646	0.0127265	0.15663	-0.0268632	-0.0276197	-0.0696794	0.255284
39800	-95.7848	-21.097	-52.4689	0.211749	0.289137	-0.190329	-0.118353	-0.336241	0.0944219
39900	-96.8042	-23.9208	-50.8948	-0.0209507	0.120763	0.0366337	-0.0421961	-0.0400931	-0.0484202
40000	-93.9949	-24.3584	-54.827	-0.00576451	0.319759	0.385888	-0.290992	-0.0721391	0.0830571
40100	-93.231	-21.5251	-55.1072	0.0305206	0.332551	0.0886516	-0.283856	-0.207728	0.0744091
40200	-83.3268	-20.713	-56.0821	-0.355198	0.185962	-0.168709	0.0956794	0.136487	0.21221
40300	-83.7408	-27.3528	-50.9076	-0.692149	-0.493157	0.0541482	0.000876326	-0.234124	-0.283298
40400	-79.7928	-29.1842	-47.918	-0.259574	0.0296803	-0.28636	0.0645225	-0.186298	0.0210776
40500	-77.2606	-24.4757	-52.2988	-0.021782	-0.225575	0.0700399	-0.0829296	-0.196774	-0.142518
40600	-75.2845	-30.9289	-48.4428	0.420582	-0.316873	0.240426	-0.31806	0.416385	0.0241894
40700	-71.7028	-27.4289	-48.1137	-0.305101	0.086431	0.270205	-0.142915	0.100512	-0.0337398
40800	-72.7224	-27.8683	-49.6258	0.253787	0.176006	0.0126273	0.198229	0.142106	-0.177304
40900	-73.1166	-31.1148	-46.9658	-0.596822	0.177293	0.134822	0.159666	-0.0605015	0.219723
41000	-68.8027	-27.1912	-41.2713	-0.0799786	-0.013392	0.0134043	-0.0655967	-0.197821	-0.172036
41100	-69.3674	-27.5484	-42.3887	-0.206921	-0.0282053	-0.134932	-0.162016	0.051323	-0.421715
41200	-68.9338	-31.9054	-48.0436	0.0586552	-0.349171	-0.119911	0.0821126	-0.141895	-0.173163
41300	-69.7117	-28.8706	-48.5171	0.155343	0.2818	0.2698	-0.0765825	0.111973	-0.239894
41400	-65.4535	-23.6573	-44.0664	-0.37313	-0.14641	-0.0967561	0.00135343	-0.178526	0.00874748
41500	-66.7915	-23.9699	-41.5593	0.282298	-0.202619	-0.207017	-0.107536	-0.151823	0.00693328
41600	-65.6553	-21.2034	-45.0248	0.194526	0.297671	-0.0882603	0.151601	0.147991	0.161903
41700	-62.1261	-21.5502	-44.9447	0.244927	0.197593	0.0435092	0.0378146	-0.162642	-0.0315588
41800	-62.679	-24.7771	-42.4967	0.420282	0.442898	-0.0831524	-0.436643	-0.238703	-0.252297
41900	-59.787	-24.616	-41.3409	-0.0359627	-0.186437	0.269616	0.416186	-0.246711	0.00735018
42000	-60.1195	-24.1572	-44.8066	0.134163	0.410253	0.0630409	0.166887	-0.0479248	-0.0160837
42100	-58.1391	-20.6623	-41.0091	0.310849	0.0887087	-0.22578	-0.026767	0.0107196	0.393619
42200	-53.9525	-24.0655	-44.8043	0.127448	0.228693	-0.286321	-0.0431354	-0.0360071	-0.122959
42300	-55.4764	-23.685	-44.2178	-0.335569	0.0930092	0.369016	0.203879	-0.135736	-0.0717354
42400	-56.3115	-20.6612	-45.8962	-0.109893	0.380874	-0.449767	0.0106208	0.0193238	0.00369853
42500	-56.1159	-21.2074	-44.7295	-0.272642	0.133884	0.310789	0.0150556	-0.0234018	-0.196428
42600	-55.2677	-27.4002	-44.5747	0.0377555	0.238292	0.0215542	0.053069	0.116759	0.00853248
42700	-55.3875	-27.8379	-38.3948	-0.224333	-0.146257	0.14351	0.0610965	0.0484218	0.0398381
42800	-54.9813	-28.8101	-41.957	-0.158031	-0.160671	0.276561	0.296481	-0.12824	0.246731
42900	-54.9322	-27.874	-42.3938	-0.132843	-0.118064	-0.140308	-0.0690118	-0.127096	-0.0882634
43000	-51.5031	-28.8329	-45.3805	0.00569363	-0.0166876	-0.182886	-0.243661	-0.0607236	0.112459
43100	-49.8853	-30.7789	-41.7152	0.00892745	-0.482048	0.317152	-0.0240715	0.121625	-0.331363
43200	-43.08	-31.7004	-41.6462	-0.269711	0.140774	0.172539	-0.0122785	-0.159681	0.118225
43300	-40.8432	-30.6244	-41.8723	-0.0743627	0.0627766	-0.20323	0.0644959	-0.26991	-0.0629215
43400	-41.6935	-31.3811	-43.9961	-0.000205084	-0.0805954	0.0490941	-0.262032	0.0216529	0.0607372
43500	-42.2632	-31.1039	-45.7007	0.137149	-0.257252	0.0992999	-0.283044	-0.0379961	-0.151874
43600	-43.4234	-30.875	-45.347	0.0630256	-0.0535709	0.295212	-0.0601119	-0.0935667	-0.493166
43700	-42.2531	-31.0533	-44.8317	0.322197	0.199375	0.027098	0.0237499	0.276049	0.0767444
43800	-39.8028	-31.066	-41.9059	-0.0899064	-0.116097	-0.191451	0.101654	0.226422	-0.0727028
43900	-36.4017	-27.7574	-41.7713	-0.0102564	-0.0371341	-0.0674677	-0.0770301	-0.0515423	0.268539
44000	-33.6276	-27.4869	-41.7498	0.142772	-0.0841873	-0.211161	-0.239213	-0.42317	0.31743
44100	-35.6597	-20.8481	-40.8352	-0.136231	-0.127217	0.208091	0.0445885	-0.1853	-0.129839
44200	-34.5938	-21.1516	-39.5475	0.0633887	0.23519	-0.230672	-0.140413	-0.131101	0.0433746
44300	-34.606	-25.52	-38.0123	0.0475321	-0.0133861	-0.20358	-0.45534	0.329539	0.507205
44400	-38.4418	-28.0844	-42.6247	-0.0273292	-0.200338	0.0233427	-0.319823	0.225369	0.229536
44500	-42.7949	-27.953	-48.2954	0.186299	-0.216595	0.0487497	-0.0914339	-0.12732	-0.0432728
44600	-41.497	-31.1421	-47.4112	0.408567	0.0363413	-0.384744	-0.00621977	0.302079	0.00710486
44700	-38.5526	-23.8895	-51.7253	-0.0625087	-0.209747	-0.332735	-0.140234	-0.065452	0.119572
44800	-41.8949	-23.4148	-52.3127	0.179336	0.00813769	0.272661	0.40637	-0.0666959	-0.144825
44900	-41.3739	-27.23	-45.4709	-0.110178	0.05482	0.03949	-0.0127286	0.0508494	0.270107
45000	-42.1643	-34.2274	-44.9083	0.257525	-0.092268	0.0459724	-0.32805	0.159374	-0.0577519
45100	-45.6723	-34.4959	-42.2786	0.108398	-0.123153	0.156007	-0.183418	-0.156738	0.313771
45200	-49.0269	-37.7102	-40.956	0.228028	-0.234581	0.315252	0.375728	-0.0572285	0.166627
45300	-49.2401	-37.726	-38.5668	0.239635	-0.103616	0.244983	0.115539	-0.0315354	0.033105
45400	-46.9233	-38.2247	-38.2723	-0.0108218	0.134489	0.175311	-0.373656	-0.0319558	-0.0999968
45500	-51.0632	-41.0053	-38.1529	-0.184497	-0.122555	-0.0206657	0.126797	0.0521607	0.15622
45600	-55.1029	-41.5622	-38.5472	0.308979	0.28215	0.029165	0.264855	-0.225261	0.00318477
45700	-57.4455	-38.212	-41.3247	0.0429059	0.433076	0.307792	0.1949	0.100746	-0.275488
45800	-55.3115	-38.4054	-41.4579	-0.00495256	0.0773164	-0.123676	-0.233585	0.0318927	-0.166074
45900	-48.8033	-35.9491	-41.1258	-0.0452402	0.152855	0.394636	0.358171	-0.0333813	-0.0232141
46000	-49.5805	-34.8067	-45.7584	0.158559	-0.175774	0.235687	0.284967	-0.0270617	-0.0359293
46100	-44.5667	-30.9231	-48.74	-0.00735773	-0.445819	-0.0686117	0.191833	-0.377043	-0.0795618
46200	-49.1076	-33.0573	-48.2826	0.384649	-0.140704	0.254109	0.0442499	-0.131249	-0.00957952
46300	-47.3206	-33.8656	-47.8943	0.330583	0.104916	0.508721	-0.215978	-0.092776	0.146821
46400	-48.7347	-39.4133	-51.9283	-0.360453	0.10231	-0.481523	0.117234	0.0694355	-0.245666
46500	-44.9092	-35.0059	-51.8941	-0.111072	-0.116898	0.245922	-0.461615	0.32426	0.310057
46600	-41.8313	-35.4837	-51.6076	0.480597	0.181213	0.215531	0.117603	0.0696328	-0.491447
46700	-38.6061	-34.4222	-55.1135	-0.100965	0.211494	0.00232327	0.127065	0.0571455	0.0943611
46800	-37.8604	-31.1797	-50.0955	0.0254139	0.138555	0.018249	0.104877	0.349639	0.0868922
46900	-41.42	-30.8286	-57.0288	0.175525	0.156609	0.0141352	-0.0584774	0.0328317	-0.281164
47000	-41.1049	-31.2995	-58.4697	-0.259553	0.0573061	-0.138288	-0.513144	-0.0558335	-0.440726
47100	-40.8591	-33.5179	-55.6993	0.138283	0.118213	-0.100245	0.282474	-0.10262	-0.0900539
47200	-37.6728	-38.2258	-55.0558	-0.112378	0.181245	0.176669	-0.0842323	-0.219877	0.0516312
47300	-33.8286	-35.3937	-58.8581	0.172592	-0.180368	0.153565	0.252826	-0.130462	0.0881762
47400	-31.3105	-34.7968	-55.9869	0.252473	0.176171	0.135929	0.417694	-0.124565	0.237706
47500	-31.2867	-33.4257	-55.1018	0.0797996	0.00638271	0.19744	0.115432	0.205569	-0.202479
47600	-33.4712	-30.7426	-55.4023	-0.0687704	0.0120456	0.00869939	0.551193	-0.247902	0.136998
47700	-35.0289	-30.2828	-55.719	0.231941	0.0394862	-0.248816	0.060846	-0.0826796	-0.017614
47800	-35.6933	-31.34	-51.7363	0.712674	-0.073625	0.220145	0.0189471	-0.265791	0.468809
47900	-35.479	-31.4795	-51.7078	0.00822202	0.105416	0.442742	0.0160271	-0.17068	0.0120377
48000	-34.0059	-27.3719	-51.4673	-0.026415	-0.0579914	0.0209974	0.273417	-0.0576345	-0.125914
48100	-38.6823	-27.0206	-51.4095	0.226687	0.138036	-0.136698	0.0933059	-0.378462	0.0410843
48200	-37.8807	-24.2304	-52.848	-0.29493	-0.0477431	0.0713529	0.456031	0.121703	0.0253616
48300	-38.6151	-34.4853	-51.777	-0.31045	-0.0499465	0.202205	0.0430732	0.192864	0.314672
48400	-38.9683	-38.6671	-51.8861	0.320231	0.0262007	-0.356682	0.171985	0.00993101	0.0192645
48500	-38.7345	-41.3922	-51.5473	-0.0844265	-0.248078	-0.343106	0.146898	-0.112903	-0.000191023
48600	-38.3344	-40.298	-48.518	0.394118	-0.243689	-0.35683	0.0999603	-0.0599768	-0.0633419
48700	-33.0157	-41.0611	-48.538	-0.0293248	-0.329785	-0.100021	-0.02312	0.522426	-0.159469
48800	-34.2244	-48.3138	-45.8619	0.165777	0.117519	0.0886488	-0.0332917	-0.145399	-0.00178925
48900	-34.3689	-47.878	-43.5297	0.306796	0.214762	-0.334381	-0.0209944	-0.0690307	0.0396573
49000	-35.0639	-50.311	-44.6882	0.225464	-0.172291	0.265581	0.667921	0.172389	-0.0972761
49100	-33.7868	-48.3963	-48.256	0.0935465	-0.257377	0.160351	0.200606	0.20242	0.382584
49200	-35.0335	-41.8806	-48.193	0.0335377	0.382691	0.200384	-0.0371569	0.00956403	0.297529
49300	-35.8758	-41.5031	-48.5018	-0.0231314	0.208589	-0.500793	0.054668	-0.119179	0.0691832
49400	-34.4423	-42.9339	-44.7875	-0.0975495	-0.0602729	-0.368006	-0.525927	0.144073	0.345523
49500	-31.4389	-41.0174	-46.3539	0.0417311	0.181403	-0.17505	0.0475985	0.297992	0.241465
49600	-28.8216	-40.6669	-41.2065	0.25635	-0.0665304	0.114804	-0.149334	-0.0490247	-0.16372
49700	-26.3106	-41.345	-38.3085	-0.14507	0.168052	-0.0658507	-0.378119	-0.330337	-0.20718
49800	-25.4816	-41.4596	-35.0603	-0.125943	0.182166	-0.325444	0.0986325	0.345152	0.0634422
49900	-24.2034	-40.1966	-34.2126	0.00215539	-0.385595	-0.0567791	-0.199145	0.488844	0.17399
50000	-28.4095	-41.4267	-40.5178	0.280229	-0.487337	0.0628115	-0.223308	-0.170626	0.0318895
50100	-27.5215	-40.9548	-33.1553	-0.0453053	-0.313975	-0.0417305	0.328589	0.34332	-0.0236121
50200	-31.8928	-42.8619	-31.146	-0.199435	-0.0722628	0.0711737	0.123182	0.207592	-0.100007
50300	-31.3832	-40.5061	-30.8063	-0.164261	-0.213012	-0.202164	-0.205361	-0.359113	-0.0862621
50400	-30.9518	-41.9218	-27.6368	-0.112924	-0.163291	-0.136056	-0.133905	-0.309651	-0.438925
50500	-26.469	-41.5052	-27.039	-0.0224993	0.210911	-0.130085	-0.0392775	-0.180064	-0.0599229
50600	-23.5876	-41.9509	-28.1822	-0.172725	-0.125026	0.0503529	-0.0345046	-0.136227	0.14248
50700	-24.5658	-41.856	-31.4918	0.18817	0.145302	-0.376436	-0.0945504	0.0567906	0.028269
50800	-23.6663	-38.1873	-38.9776	0.252686	-0.190182	0.284139	0.287306	0.304018	-0.429289
50900	-24.1118	-38.2728	-36.4671	0.0885837	0.0976325	0.539172	0.233903	0.285019	0.0289123
51000	-24.3585	-40.4207	-41.4032	-0.129473	0.238894	0.110268	0.363933	0.36581	0.0778879
51100	-23.9636	-45.4742	-44.883	0.326089	0.336072	-0.146177	0.0621362	0.0279784	-0.147451
51200	-24.613	-44.6779	-44.7034	-0.195704	-0.361876	0.16162	-0.122134	-0.0532996	0.466308
51300	-20.6591	-38.3454	-45.7415	-0.00471136	0.185554	-0.321232	0.122728	0.249538	0.223558
51400	-20.6046	-40.9242	-43.3743	-0.229199	-0.155398	0.0695392	-0.189222	-0.292398	0.155033
51500	-19.9691	-41.856	-38.1209	0.0507919	-0.0425731	0.344083	0.415045	-0.178941	0.108181
51600	-27.3335	-42.0559	-37.6328	0.0752853	-0.0304889	0.0153499	-0.096815	0.0409887	0.0877012
51700	-28.1244	-42.0436	-34.2527	0.287426	0.200122	-0.0271363	-0.262016	-0.468541	0.30556
51800	-26.4279	-42.1502	-34.5184	0.195422	0.217185	-0.174791	0.192313	0.117071	0.0211236
51900	-31.9218	-41.7195	-34.4117	-0.212846	-0.112435	0.273078	-0.427407	-0.105941	-0.153408
52000	-31.2269	-44.7591	-36.8431	-0.174101	0.0157852	-0.360148	0.318002	0.107945	-0.00713572
52100	-30.6119	-45.3112	-40.9472	0.0826916	0.0132647	0.358951	-0.492097	0.290632	0.235351
52200	-32.74	-44.1685	-41.4926	0.146228	0.0522047	0.038092	-0.0330907	0.0956656	0.0603941
52300	-34.8873	-45.8642	-45.6391	0.21044	-0.00443362	0.366655	-0.385011	-0.175867	0.019323
52400	-35.1404	-43.9873	-41.3076	0.184047	0.545485	-0.0795669	-0.0900721	0.141857	0.00727853
52500	-34.5042	-45.0883	-41.1108	-0.0770523	-0.303825	-0.404134	0.0452377	0.126565	0.322446
52600	-34.7524	-44.2504	-45.5075	0.247189	0.0452055	-0.342021	0.16807	0.317084	-0.120728
52700	-38.0525	-45.0227	-45.9384	0.0637285	-0.489837	-0.131771	-0.0615294	-0.096225	0.0572511
52800	-34.7168	-45.4563	-46.2593	0.871302	-0.364189	0.138489	-0.178761	-0.189233	-0.00690913
52900	-34.7951	-46.4684	-45.3641	0.133104	0.218906	0.231837	0.0498301	-0.0566469	-0.145038
53000	-37.5353	-44.917	-45.0914	0.319415	0.0701978	0.113502	-0.119682	0.153451	-0.00469194
53100	-41.4304	-41.1723	-44.8162	-0.0133908	-0.0150306	0.250395	0.106764	0.264264	0.215985
53200	-41.2123	-42.079	-41.2166	0.371473	0.217786	-0.0296971	0.555137	0.0428363	-0.043362
53300	-42.1814	-42.5009	-41.2657	0.127441	0.0049156	0.00567029	-0.025106	-0.13829	-0.0288406
53400	-38.1649	-37.9645	-42.146	0.111315	0.408301	-0.0885623	0.0965307	-0.131499	0.008842
53500	-38.0467	-34.496	-40.6749	-0.109171	-0.125109	-0.1444	0.048375	0.0819766	0.0124663
53600	-37.5907	-39.0059	-41.9555	0.156967	-0.160415	0.00445093	-0.242455	-0.20918	-0.278641
53700	-37.1471	-38.4222	-34.7407	-0.402746	0.111189	0.210056	0.258113	-0.395169	0.120839
53800	-37.0785	-38.3081	-35.0467	0.0350434	0.132651	0.107113	-0.0253457	-0.0737758	0.0717911
53900	-34.613	-38.093	-35.9245	-0.091692	0.00301529	-0.0172919	0.0310033	-0.167333	0.163992
54000	-35.7753	-37.3573	-34.9286	-0.231025	-0.208964	-0.0510468	0.049301	0.140166	0.0176837
54100	-38.1256	-44.6224	-33.8182	0.129154	-0.140503	0.0819258	0.13435	0.0151594	-0.0654033
54200	-35.4164	-48.5207	-35.1769	0.156025	-0.0604083	-0.0377633	-0.25588	0.0176036	0.449279
54300	-37.9616	-50.1619	-34.9356	-0.0751468	0.227323	-0.13551	-0.245117	0.159595	0.0813641
54400	-37.4135	-48.8484	-37.847	0.029068	0.0572472	-0.0353329	-0.0643395	0.00799008	0.160179
54500	-38.473	-43.8436	-38.1437	0.0965841	-0.139296	-0.128636	-0.12975	-0.0104134	0.0654952
54600	-38.2622	-41.2898	-34.5248	0.0526352	0.190273	0.270843	-0.387711	-0.213889	0.0334068
54700	-41.4387	-41.0945	-38.2565	0.0503481	0.188829	0.118414	-0.0929016	-0.00339209	0.0723224
54800	-38.1206	-41.191	-37.1758	0.146932	0.301939	0.303324	-0.19478	-0.0742149	-0.000116181
54900	-37.944	-44.4535	-38.9406	-0.390823	0.226166	0.0635732	-0.14864	-0.313597	0.249915
55000	-36.4169	-48.4143	-34.603	0.148308	-0.0597399	0.152381	0.0788598	-0.451368	-0.212997
55100	-41.6644	-47.7523	-33.8741	-0.0093264	-0.172091	0.28907	-0.00680478	0.027885	-0.0142137
55200	-41.4809	-48.0365	-35.1504	-0.430694	-0.0153228	-0.0119635	-0.158202	0.0363214	-0.0483351
55300	-37.8909	-45.2892	-36.8794	-0.102632	0.162357	-0.103458	0.322835	0.425239	0.0554243
55400	-37.3607	-45.0572	-34.2583	0.365798	0.326178	0.0155139	0.163037	0.14335	0.121278
55500	-34.3385	-44.8891	-39.1603	0.167181	0.215809	0.0794003	0.166761	-0.108381	0.1286
55600	-34.4268	-44.7717	-38.612	-0.359511	0.383935	-0.320811	-0.0399249	-0.00332513	-0.20479
55700	-34.628	-43.0892	-37.9693	0.197846	-0.307781	0.0073497	-0.221401	-0.143603	0.317215
55800	-34.5149	-40.6893	-34.2422	0.206659	0.0401565	-0.191754	0.0912847	-0.0264334	0.180203
55900	-46.0048	-45.3716	-33.86	-0.225815	0.195504	-0.411322	-0.243718	0.0297031	0.0768079
56000	-43.9438	-48.1898	-38.2803	0.233263	0.0431627	0.00176968	-0.0210936	-0.0757215	0.0917479
56100	-44.9617	-50.8851	-38.5306	-0.0134195	-0.3172	0.334462	0.0137763	-0.0800605	-0.232223
56200	-44.9176	-56.648	-37.4566	0.115375	-0.146256	0.148788	-0.244856	-0.194034	0.0113513
56300	-42.7158	-55.5741	-38.3517	0.221313	-0.235887	0.549083	-0.0124417	-0.0416828	-0.0686096
56400	-40.5676	-58.4865	-37.2412	0.116952	0.0150006	-0.0669516	-0.344875	-0.136249	-0.352241
56500	-42.2154	-59.1881	-45.6311	-0.109679	0.304402	0.184776	0.0525146	0.278109	0.00924936
56600	-41.9866	-58.8719	-47.9983	-0.190277	-0.172009	0.434794	0.441922	0.0408885	-0.0329916
56700	-41.4319	-59.204	-52.2961	-0.253906	0.203117	0.00639783	0.0572304	-0.184999	0.0751568
56800	-37.2282	-62.7687	-55.666	0.0841765	-0.384346	-0.510827	0.226586	-0.0608952	-0.293527
56900	-35.9354	-62.6687	-54.9797	0.498225	0.337086	0.225743	0.00429488	0.0936984	0.114273
57000	-35.5724	-62.1804	-58.5927	0.157875	0.508032	-0.128115	0.371456	0.066608	0.0162932
57100	-34.3347	-62.8992	-58.3003	-0.0898622	0.037565	0.197199	0.0108515	-0.39929	0.238814
57200	-32.7398	-69.1982	-58.8957	0.17174	-0.0483166	0.0114203	0.232927	-0.0836993	-0.256311
57300	-29.4432	-62.179	-57.8512	-0.141949	0.660948	-0.176987	-0.156887	0.00655234	0.0774062
57400	-23.4207	-65.4279	-62.0944	-0.176626	0.153101	0.0302582	-0.0107715	0.328865	-0.146569
57500	-25.1096	-67.9586	-66.4388	-0.159563	-0.132821	0.185609	0.0236141	0.0622316	-0.0555799
57600	-24.5954	-69.5457	-62.099	0.0900824	-0.111876	-0.010625	0.129899	0.157404	0.0518636
57700	-23.8925	-65.6481	-60.7076	0.134903	0.00557134	0.0327319	0.238539	0.0301566	0.0594752
57800	-24.7231	-62.8862	-59.8047	0.0354957	-0.102651	0.167924	-0.0253177	-0.291179	0.212203
57900	-24.1502	-63.0472	-60.091	-0.0104176	-0.101047	0.16878	-0.383576	-0.23172	-0.0136404
58000	-20.7248	-63.5605	-56.284	-0.118434	0.0714903	-0.12909	0.219988	-0.0217718	0.356556
58100	-24.8801	-66.5072	-54.8923	-0.0590665	0.443878	0.174652	-0.20066	0.138529	0.121515
58200	-24.0704	-65.1723	-54.7828	0.152127	0.102023	-0.178479	-0.212165	0.128744	0.0199906
58300	-23.8952	-72.1591	-52.4356	0.143666	0.250562	0.00351111	-0.0339281	-0.038336	-0.129007
58400	-21.2003	-72.9677	-52.8283	-0.0629099	0.17441	-0.273951	-0.236861	-0.273933	-0.0941382
58500	-23.6409	-76.4775	-54.8741	0.0542998	0.278104	0.155401	-0.0154845	-0.014492	0.405334
58600	-23.9226	-80.2535	-55.8493	-0.371849	-0.0940097	-0.196389	-0.257978	-0.115275	0.120703
58700	-27.177	-80.81	-56.105	0.0138384	-0.479484	0.00130722	0.310375	-0.149383	0.0763209
58800	-27.1921	-80.1903	-51.9091	0.0345822	0.141403	0.245672	-0.207567	0.19658	-0.0789733
58900	-30.9589	-76.5913	-48.2041	-0.110793	0.281411	0.194797	-0.343944	-0.045436	-0.00747118
59000	-34.4492	-76.2916	-44.7638	0.0462125	0.00945031	-0.15765	0.188182	0.00684705	0.147869
59100	-33.7897	-72.7439	-45.6007	0.158548	-0.0584423	-0.00227758	-0.185936	0.324519	0.00834149
59200	-34.383	-72.4368	-45.3218	-0.0498353	-0.155069	0.461367	0.103133	-0.270181	0.265062
59300	-32.1365	-69.6713	-44.6793	0.365499	-0.10308	-0.0602636	-0.089796	-0.232858	0.208555
59400	-34.7715	-72.3096	-53.3199	0.358376	0.192082	0.673228	-0.23399	0.00672476	-0.138255
59500	-31.2392	-68.5499	-55.4158	-0.0988109	-0.243256	0.006474	0.0115269	-0.0977862	0.424978
59600	-34.4029	-68.1973	-55.5731	-0.126274	0.0986567	0.257821	0.0297194	-0.393351	-0.00863862
59700	-30.8881	-69.1897	-52.9154	-0.0277124	-0.0902816	-0.489413	0.0175151	0.164759	0.0661777
59800	-27.7434	-68.3329	-52.1056	-0.341491	-0.296765	-0.0463335	0.0813502	0.181649	0.0463303
59900	-26.8017	-69.5046	-51.8746	-0.196546	0.178221	-0.334552	-0.286694	0.0254017	-0.0682206
60000	-28.0905	-71.4745	-51.9572	-0.122185	0.0234013	0.331625	0.257634	-0.128713	-0.175265
60100	-27.5013	-71.8783	-51.9614	-0.0802444	0.671626	-0.0609331	-0.071518	0.166921	0.252135
60200	-34.9324	-75.9887	-50.9847	0.199924	-0.281847	0.504535	-0.0749694	0.230189	0.0985971
60300	-31.1279	-75.2325	-55.2971	0.0410481	-0.0971162	0.18403	0.236827	0.0116571	-0.0563025
60400	-31.9484	-79.2184	-55.2602	0.157023	0.259667	0.00234748	0.122796	-0.0228845	-0.0760572
60500	-31.6642	-79.5069	-56.7226	0.0884466	-0.135597	0.0138519	-0.326348	-0.254812	0.052846
60600	-34.1079	-83.0536	-55.4713	0.00328715	-0.00681966	-0.0712776	0.54155	-0.00259245	0.178299
60700	-36.0467	-82.4967	-48.676	0.354054	-0.186983	-0.0892493	0.19272	-0.259435	-0.257083
60800	-41.4153	-86.9783	-48.4939	0.149074	-0.174477	0.173352	-0.106516	0.0986229	0.428944
60900	-38.0395	-88.8718	-48.7631	0.249439	0.42979	-0.0530658	-0.167823	-0.0888047	0.0914858
61000	-37.5531	-89.7843	-50.6713	-0.455802	0.321127	0.598271	-0.0879761	0.0764541	0.0203327
61100	-38.4249	-88.7481	-48.2048	-0.00997107	-0.274606	-0.184195	0.0943754	-0.127016	0.0991949
61200	-32.0239	-89.7798	-44.8365	0.106294	0.0717028	-0.00302301	-0.206812	-0.613075	-0.242165
61300	-30.9561	-89.3163	-38.8913	0.386661	0.0442245	-0.150877	-0.029915	-0.256361	0.103591
61400	-34.7718	-90.6782	-33.8217	-0.204206	-0.0771606	-0.0804026	-0.145181	0.12201	0.222176
61500	-34.6359	-87.1463	-33.9492	0.244165	0.0725753	-0.513984	0.016757	0.174381	-0.0853649
61600	-32.6968	-90.0716	-34.4076	0.140498	0.097122	-0.0588151	-0.0401844	0.0397528	0.0924451
61700	-29.0304	-90.0313	-37.7676	0.284411	-0.221245	0.225457	-0.0175939	0.243484	0.363505
61800	-24.4352	-86.6831	-41.7689	-0.209079	0.132767	-0.146099	-0.102116	0.0083176	0.0495004
61900	-25.0816	-87.0013	-41.306	0.176454	0.0532328	0.0900574	-0.232498	-0.23038	0.328167
62000	-24.1954	-83.6523	-40.9135	0.13718	0.208405	-0.065411	0.28435	-0.0883243	-0.251093
62100	-24.2644	-89.4222	-41.7852	0.155733	0.188845	0.139854	0.175419	-0.0950557	0.0179801
62200	-27.1703	-93.2342	-41.5416	-0.379	0.0885694	0.124698	0.080759	0.0503062	-0.000244839
62300	-27.091	-93.8947	-40.9886	-0.10927	0.223749	0.0947418	0.424265	-0.46721	-0.167309
62400	-27.6913	-89.3882	-42.0706	-0.238624	0.294311	0.0776585	-0.240735	0.28267	-0.124301
62500	-26.4081	-89.9478	-41.8451	0.0314648	-0.0904789	0.353228	-0.313845	0.396562	-0.122012
62600	-24.5364	-86.1886	-42.5601	0.0519394	0.0875246	0.402158	0.164427	0.387438	-0.37161
62700	-20.8892	-86.4063	-44.9858	0.345332	0.100175	-0.144453	0.031542	0.270437	-0.322867
62800	-20.6245	-86.4541	-43.9511	-0.220368	0.106037	-0.221487	-0.0021214	-0.21268	0.14554
62900	-20.89	-90.9009	-42.124	0.150038	-0.109417	0.0963717	0.086166	-0.200467	-0.0734314
63000	-22.3602	-93.1861	-41.4567	-0.160404	-0.147939	-0.185556	-0.0274387	0.113455	0.323743
63100	-28.853	-93.2878	-37.6912	0.0919754	-0.195275	0.115783	0.108448	0.148222	-0.0191532
63200	-27.9814	-95.6706	-38.1668	-0.0667736	0.0976991	-0.212677	-0.0857383	-0.587444	-0.0334362
63300	-28.4329	-93.4202	-39.1969	-0.304172	0.175234	0.101825	-0.0409771	0.00236004	0.195119
63400	-27.5951	-90.7005	-38.1	0.0774045	-0.0458521	0.0990386	0.0405987	-0.0495222	0.0208216
63500	-24.1028	-91.5118	-41.4849	0.383812	-0.006098	-0.110533	-0.0714979	-0.346055	0.226008
63600	-20.5119	-93.4867	-39.4583	-0.192302	0.153065	0.182803	-0.0263686	-0.310157	0.205407
63700	-21.1507	-92.1907	-38.45	0.0786917	-0.307305	-0.00160131	0.309128	-0.00651426	-0.246749
63800	-23.8891	-93.2586	-39.1926	-0.13055	-0.242074	0.150983	-0.0182748	-0.105797	0.0600757
63900	-20.5464	-103.146	-41.8761	-0.0356003	-0.0349798	-0.0217441	0.14884	0.441548	-0.284479
64000	-21.2913	-100.323	-40.3539	0.0481565	-0.365162	0.0685301	-0.337723	0.233554	-0.103921
64100	-21.1749	-99.1151	-38.265	-0.227663	0.257146	0.101942	0.361062	-0.0484046	-0.151984
64200	-20.5414	-101.945	-34.5386	0.229136	0.198372	0.000828289	0.123231	0.152175	-0.0551027
64300	-21.1834	-101.869	-31.2249	-0.101312	0.233565	0.405257	0.163297	0.00672266	0.0432105
64400	-20.3405	-106.976	-30.8401	-0.0877722	0.441883	-0.180053	-0.155494	0.0324583	0.483799
64500	-21.0282	-103.311	-30.7349	-0.150743	0.0265792	0.172538	0.137811	-0.548122	-0.165375
64600	-21.0743	-107.387	-33.8931	-0.129229	-0.28036	-0.0786533	0.121966	-0.254244	-0.0498328
64700	-17.3324	-101.758	-35.1839	-0.0228361	-0.124262	0.0794656	-0.0670269	-0.0212353	-0.0472215
64800	-17.2016	-95.9939	-38.0439	-0.152952	-0.0328062	-0.112295	-0.0795505	0.118434	-0.19351
64900	-14.7665	-93.5691	-37.3588	-0.226302	0.292351	0.115694	-0.414869	0.0119198	0.154763
65000	-14.1638	-97.3767	-37.4603	0.395353	-0.109261	0.121375	-0.464577	-0.191367	0.0605975
65100	-13.4115	-97.858	-37.9622	-0.0994028	0.000815615	0.254918	-0.0599733	0.0048309	-0.210037
65200	-14.5303	-99.5936	-41.8496	0.265648	0.0708482	0.0553913	0.103569	0.227922	0.222595
65300	-21.0864	-104.452	-38.3311	-0.131348	-0.060981	0.109172	0.111947	0.208728	0.343554
65400	-23.8063	-98.5002	-38.0418	0.174642	0.16919	-0.272402	-0.284234	0.349346	-0.650208
65500	-24.0696	-100.423	-39.9947	0.00689473	-0.0406062	-0.132703	-0.338714	-0.20796	0.0239082
65600	-20.676	-100.418	-39.0246	0.328951	0.0816647	-0.0392354	0.0449432	-0.0991269	0.0166195
65700	-19.9321	-100.234	-38.1269	-0.194445	0.219248	0.129944	0.116477	0.388296	0.0843847
65800	-17.0069	-103.904	-40.5542	-0.362178	0.00390215	0.200928	0.242665	-0.409225	0.195139
65900	-19.4581	-100.491	-40.9541	-0.513503	-0.0613236	0.0310297	0.0871245	-0.193507	0.484871
66000	-19.9445	-100.56	-46.2818	0.316321	-0.244163	0.0164169	0.352051	-0.037127	0.415983
66100	-24.7271	-99.8887	-44.9357	0.00272537	0.110521	-0.314261	-0.0786364	0.386238	0.023576
66200	-20.8805	-101.552	-44.9125	0.167389	0.0689237	0.0981725	-0.0342622	0.151565	0.0703552
66300	-17.1828	-100.95	-44.26	-0.200771	0.123353	-0.386462	0.0409781	-0.232764	0.0744099
66400	-17.5514	-100.604	-44.8559	0.0109414	0.350889	-0.00951959	-0.0890213	-0.118623	0.31856
66500	-15.6453	-100.502	-44.9199	0.196378	-0.3283	-0.242662	0.0921069	-0.0803968	-0.264637
66600	-20.5961	-97.8432	-45.5394	0.038659	0.324743	0.192331	-0.0470117	0.0908832	-0.039574
66700	-21.7119	-101.174	-44.9204	0.477499	0.362664	0.172323	0.0542402	-0.0122296	0.0297512
66800	-20.6119	-100.247	-45.7987	-0.138911	-0.162873	-0.142616	-0.0214788	-0.0240276	-0.110377
66900	-17.3209	-100.409	-48.6994	0.0959524	-0.0537719	0.243677	-0.143889	-0.125838	0.241382
67000	-13.6138	-100.999	-49.925	0.0700231	-0.278262	0.015049	0.00213955	-0.122154	0.0568768
67100	-10.6872	-99.7473	-49.3453	-0.135402	-0.0484913	0.218997	-0.43319	-0.298212	0.146808
67200	-14.1038	-100.837	-48.2267	0.0336581	-0.00559826	-0.0569813	0.306397	0.319641	0.218467
67300	-14.0131	-98.5835	-48.113	0.141876	-0.079085	0.178782	-0.243222	0.0631069	0.107845
67400	-14.3415	-93.4246	-50.6066	-0.268422	0.154967	-0.27099	0.0377517	-0.091529	-0.237809
67500	-14.4785	-96.9269	-52.6972	-0.0186381	-0.109705	0.0803929	0.179277	-0.156861	0.00121512
67600	-16.7194	-93.0208	-55.7619	0.104819	0.0207128	0.00823726	0.446675	-0.00994435	-0.0211407
67700	-16.9122	-93.6025	-56.1211	0.159552	0.103186	-0.0490491	-0.0278219	0.0536734	0.102888
67800	-13.8065	-85.6048	-51.7206	0.0128985	0.448944	-0.176572	-0.0564555	-0.142559	0.315874
67900	-17.7292	-80.51	-51.6619	0.135601	-0.182252	-0.00260671	0.0453518	-0.163512	-0.0799506
68000	-18.5463	-79.1571	-48.1334	-0.0404413	0.111367	-0.089971	-0.310298	0.493349	-0.113033
68100	-21.4284	-79.8489	-47.8959	-0.273042	-0.0872594	-0.0559438	-0.133104	-0.180306	0.160422
68200	-21.9771	-76.4758	-45.346	0.0308616	-0.0582465	-0.226542	-0.26158	-0.266017	0.0985581
68300	-24.0623	-76.3065	-44.1042	-0.0469122	0.120411	-0.0590747	0.10068	0.0311756	0.0049291
68400	-24.7231	-72.4646	-48.8824	-0.361762	0.125633	0.041579	-0.275354	0.188749	-0.317319
68500	-25.1069	-73.1021	-45.2159	0.109655	-0.266189	-0.149112	0.0378456	-0.0140484	0.221629
68600	-27.4282	-66.3561	-45.0265	-0.307295	-0.021487	-0.131921	-0.0786803	0.485156	0.203252
68700	-27.5188	-65.8177	-43.8126	-0.138567	0.107501	0.176025	0.175046	-0.192955	-0.325166
68800	-35.3447	-65.4203	-44.5419	-0.0724665	-0.211266	-0.656872	-0.101385	-0.0258616	-0.1195
68900	-34.6652	-62.2958	-43.8334	-0.298284	0.0946882	0.331688	0.15997	0.237317	0.0197378
69000	-33.588	-59.0725	-51.5518	-0.0211917	0.246967	0.235754	-0.0252189	-0.113421	0.298867
69100	-37.7525	-58.3505	-47.414	-0.0315564	0.0684808	-0.184643	-0.0834732	-0.0589755	-0.366662
69200	-38.1438	-62.1992	-47.1783	-0.46287	0.141738	-0.000971962	-0.0419204	0.130636	-0.147974
69300	-38.2998	-62.7926	-49.4092	0.2415	-0.376536	-0.137382	-0.167912	-0.0750382	-0.270219
69400	-37.8895	-62.2206	-47.225	0.289045	0.078123	0.300186	0.0255409	0.227734	0.0278474
69500	-34.1896	-63.1107	-48.7755	-0.363607	0.33106	-0.135928	0.20624	0.164812	0.0991485
69600	-37.4757	-61.7403	-49.2812	0.224352	-0.282459	0.283341	-0.0591051	0.233217	-0.343879
69700	-37.3484	-59.3255	-47.7475	0.0516493	0.436655	-0.0840226	0.328496	0.0253306	0.36618
69800	-37.5023	-56.1465	-48.3494	0.0936326	0.334901	0.142689	0.131547	-0.267598	-0.0259075
69900	-38.0411	-59.008	-49.7791	0.0385341	0.42346	-0.086151	-0.0885512	0.0290487	-0.0495086
70000	-37.9293	-59.2254	-53.9895	0.125303	-0.42928	0.0560177	0.0779476	-0.332531	0.0263639
70100	-41.5009	-58.4649	-51.6361	0.00995913	0.355576	0.0761368	-0.00311176	0.354933	-0.480545
70200	-38.5693	-58.3375	-54.5257	-0.0788141	0.0363354	0.130355	0.166663	-0.180589	0.00796057
70300	-37.7246	-54.7512	-59.0861	0.041881	0.073865	-0.175888	0.0411537	-0.099413	0.0677756
70400	-34.8746	-60.1014	-59.0345	-0.220047	-0.00749002	-0.339439	0.38312	0.0275037	0.0610268
70500	-34.662	-62.2497	-58.4977	0.17249	-0.33347	0.219612	-0.237715	-0.0926044	0.0207761
70600	-38.1331	-68.9525	-56.0243	-0.314934	-0.465214	0.552786	-0.0897157	-0.103639	0.128399
70700	-34.6063	-70.5029	-58.8505	0.594155	0.242049	-0.357159	-0.0761934	-0.261685	0.0109933
70800	-37.8697	-75.588	-57.9982	-0.483033	-0.214232	0.0472827	0.143823	-0.133713	0.198873
70900	-38.1799	-77.3689	-55.1849	-0.161184	-0.133234	0.107584	-0.157876	-0.304953	-0.202227
71000	-38.5712	-72.8311	-55.3499	0.275344	-0.051133	0.114805	0.0909412	0.0142366	0.0503286
71100	-31.0789	-72.5132	-59.8958	-0.0426888	-0.0502917	0.151039	-0.0509836	-0.0523747	0.0225097
71200	-31.104	-73.1619	-56.1205	-0.216977	-0.0147653	0.164783	0.0221722	-0.101412	-0.275349
71300	-32.8573	-72.9398	-55.6476	0.0446376	-0.0887418	0.0594459	0.27999	-0.307969	0.144601
71400	-30.0577	-73.2885	-55.8325	0.0590206	0.00860017	0.157593	0.0936253	-0.00662109	-0.318372
71500	-32.1669	-72.8142	-51.4252	0.350721	0.449076	0.591594	0.0383869	-0.0191546	-0.178144
71600	-34.7261	-75.2178	-51.1178	-0.0189808	-0.111169	0.279439	-0.310882	0.385975	0.308707
71700	-34.3862	-72.7199	-51.7602	0.0849372	-0.524295	0.377528	-0.203004	-0.172059	-0.0588381
71800	-34.4354	-72.6329	-47.8388	0.150307	0.140158	-0.185405	-0.0746644	0.113281	0.045313
71900	-34.7743	-70.6993	-48.8914	0.184718	0.121551	-0.150867	0.0645975	-0.0472712	-0.226228
72000	-34.0553	-72.6476	-48.3277	-0.426475	0.102177	-0.0185719	-0.292441	-0.391101	0.250272
72100	-38.29	-71.5192	-48.5488	-0.14251	0.224525	0.0804021	0.032735	0.0667095	0.068085
72200	-42.3235	-68.7984	-47.9229	-0.258366	0.395932	0.0169527	-0.123541	-0.0888529	0.260874
72300	-37.5341	-69.0403	-44.3929	0.287256	-0.088797	-0.0729353	-0.0471094	0.142401	0.515717
72400	-37.5309	-69.0603	-48.3564	-0.0420823	-0.000981196	0.501613	-0.0689919	0.328538	0.0142069
72500	-33.9211	-72.472	-44.7847	0.0592117	-0.25153	0.508982	0.092495	0.171098	0.0854276
72600	-27.1188	-72.9436	-44.174	0.228574	-0.0652575	0.149423	0.311946	0.0488925	0.0305187
72700	-23.956	-72.9066	-45.6825	-0.115569	0.340951	0.317704	0.356479	0.150005	0.210008
72800	-24.3516	-73.3321	-46.6835	0.266357	0.0682183	0.253292	0.119512	0.496548	-0.25732
72900	-25.5992	-69.2617	-47.6583	-0.131731	-0.251803	0.144656	0.179761	0.0872371	0.178513
73000	-24.4863	-65.0928	-52.3338	-0.116443	-0.164424	-0.0422416	-0.219696	0.276022	0.0789135
73100	-27.9959	-66.9899	-52.6798	-0.143151	-0.264435	0.115678	0.0963336	-0.229128	-0.0275681
73200	-31.203	-69.6162	-53.333	0.251929	-0.199749	0.214729	-0.113106	0.0943866	-0.112697
73300	-31.679	-69.796	-52.4622	-0.30107	0.34049	-0.0765094	0.0074693	-0.0410348	-0.0376054
73400	-33.5308	-69.1886	-52.0788	-0.386239	-0.128009	0.178617	-0.265989	0.343571	0.169583
73500	-44.8665	-69.0141	-48.4377	0.404754	0.00638237	0.5259	-0.149323	0.0765018	0.39888
73600	-46.2249	-64.8549	-48.7056	0.2962	0.235729	0.324137	-0.221076	-0.00262701	0.0900472
73700	-41.6602	-70.6646	-44.6926	0.495265	-0.044114	0.0234431	-0.0522788	-0.264652	0.0477906
73800	-41.5894	-73.3837	-43.1508	-0.132763	-0.0216949	0.327302	-0.0787836	-0.239047	-0.0809739
73900	-45.1759	-73.0049	-43.817	-0.301906	0.0939973	-0.059037	0.0278872	0.00036744	0.0602892
74000	-47.8133	-72.6542	-42.799	-0.142965	0.376892	-0.510218	0.42189	0.250808	-0.270615
74100	-40.9976	-72.3827	-41.1183	-0.107345	-0.0624841	0.227507	-0.061032	-0.297629	0.250074
74200	-40.681	-75.4079	-41.3613	-0.0108091	0.22596	0.298462	-0.131795	-0.0469944	0.0111064
74300	-41.9565	-76.6026	-35.5911	-0.205975	-0.293039	0.184959	0.0808648	0.105099	-0.166853
74400	-41.7147	-72.4369	-33.7702	-0.0812001	0.244695	0.0152293	0.0656017	-0.0123587	-0.0756201
74500	-40.3348	-69.3681	-34.363	0.00430838	-0.331989	-0.282782	0.384745	0.192563	0.00841064
74600	-37.7082	-70.1426	-31.4649	-0.0283577	-0.474518	-0.061216	0.0695093	0.253659	0.325524
74700	-36.3674	-69.1012	-27.7544	0.0382793	0.374844	0.129557	0.185348	0.207856	-0.0189403
74800	-37.8446	-70.3475	-25.4805	0.291205	-0.362013	0.205443	0.28606	0.0884772	0.296741
74900	-37.3396	-68.3783	-24.3438	-0.262299	-0.251389	-0.170828	-0.408548	-0.0607373	-0.276663
75000	-39.3818	-68.8629	-20.8536	-0.0540412	0.125517	-0.0911465	0.0446372	-0.0339522	0.40041
75100	-44.8862	-65.5665	-21.3074	-0.204169	0.101158	-0.0820898	0.237965	-0.165062	0.155695
75200	-40.9336	-59.0581	-20.0552	-0.0998134	0.124471	-0.105972	-0.0796774	-0.203552	-0.065607
75300	-40.6881	-55.3499	-20.5428	-0.0700375	0.195109	0.193367	-0.030903	-0.202791	-0.293201
75400	-37.8824	-55.0248	-24.0107	0.255157	0.203843	-0.201771	-0.210075	0.267143	-0.0338934
75500	-37.7563	-51.3127	-24.3546	-0.535567	0.0644345	0.0385787	-0.317271	0.271969	0.100805
75600	-37.3348	-52.1219	-24.0181	0.18693	0.0507028	0.290257	-0.15483	0.111033	-0.0707607
75700	-38.8588	-52.2677	-24.1557	0.194073	0.115739	-0.216563	-0.00437178	0.0654906	-0.836095
75800	-38.3775	-52.4935	-26.6596	-0.217424	-0.138601	0.357617	-0.0655428	-0.335733	0.078413
75900	-41.8425	-51.3816	-27.6286	0.0200695	-0.316391	-0.209569	-0.294532	0.090726	-0.204615
76000	-41.8932	-48.7763	-28.6925	-0.0206556	-0.241442	-0.242158	-0.0395919	0.157566	-0.125331
76100	-41.6226	-51.3739	-27.9894	-0.123877	-0.099006	-0.188712	-0.193127	-0.0389355	0.0965994
76200	-41.6714	-51.9875	-23.1482	-0.0418819	0.0422108	-0.311053	0.201679	-0.0311825	-0.312421
76300	-37.941	-52.8937	-24.1074	0.284629	0.170409	0.0708486	-0.091947	0.255043	-0.0677974
76400	-38.6255	-52.4589	-24.6653	-0.0733255	0.325514	-0.0978881	-0.18936	-0.0884007	-0.0120536
76500	-37.0612	-51.5608	-23.6205	-0.326636	-0.0592642	0.113182	-0.154143	0.0198975	0.142577
76600	-38.6937	-53.1527	-23.8808	-0.141934	0.402723	-0.0483123	0.320189	-0.0628969	-0.468847
76700	-34.2546	-51.9268	-23.103	0.033016	0.0231091	0.449466	0.115869	-0.0687844	0.158599
76800	-34.9102	-53.27	-23.8704	-0.134724	-0.212733	-0.275553	-0.13886	0.17645	-0.0425786
76900	-31.0109	-52.0815	-23.7487	-0.128835	0.474574	-0.111719	0.186468	0.216213	-0.0361729
77000	-32.1519	-51.9454	-17.2335	-0.403392	0.0924624	0.0526301	-0.22508	-0.103685	0.233982
77100	-31.4171	-59.1332	-17.4535	0.15129	-0.537764	0.0973053	0.195624	0.0809491	-0.154823
77200	-30.3002	-55.3952	-17.2401	-0.00784561	0.418693	0.210435	0.0570237	-0.142875	-0.0844882
77300	-25.189	-55.533	-14.3789	-0.0373436	-0.068636	0.252586	-0.0341311	0.211595	-0.0406722
77400	-23.3555	-54.9153	-17.4455	-0.458017	-0.0546929	0.518043	0.117158	-0.179885	0.164724
77500	-17.2921	-55.7436	-19.9299	0.137493	0.00644582	-0.0958576	-0.171363	0.0319855	-0.0829655
77600	-16.8699	-55.5632	-20.4286	0.185639	0.302701	-0.0309113	0.00499814	0.0640776	-0.161292
77700	-17.75	-55.4642	-24.9379	0.254126	-0.119074	0.276262	0.144382	0.274776	-0.0633836
77800	-18.4561	-51.4535	-24.6759	-0.11836	0.23266	0.33621	-0.106685	0.307397	-0.0180122
77900	-18.2162	-51.538	-27.419	0.366119	0.0120762	0.29158	-0.0715281	0.141676	0.182448
78000	-17.5003	-51.4993	-25.6706	-0.012765	-0.29296	-0.231527	-0.307609	0.208674	0.079306
78100	-17.4779	-55.0207	-22.3331	-0.576622	0.159755	-0.0272596	0.149214	0.0508507	0.172394
78200	-17.0494	-55.8696	-25.5259	0.363946	0.266814	0.172373	0.134125	0.213681	0.216716
78300	-18.6137	-55.3607	-27.2949	0.164406	-0.132612	0.0366077	-0.112026	0.0547374	0.0137393
78400	-16.8917	-55.2067	-27.597	0.0136997	0.0845063	0.0147561	0.41528	0.143878	0.402335
78500	-18.4417	-55.4288	-28.9723	0.455808	-0.194786	0.65259	0.483277	-0.188607	0.420479
78600	-17.8442	-56.0934	-27.8679	0.479022	-0.382417	-0.371129	0.0494058	0.228801	-0.0978413
78700	-24.4957	-54.9747	-28.2334	0.168104	0.286051	-0.124044	-0.0528955	0.202911	-0.0561104
78800	-26.4447	-55.4732	-28.7799	-0.374185	-0.194722	0.0318797	0.142768	0.143648	-0.100317
78900	-28.4869	-55.5736	-27.4564	-0.084475	0.258038	-0.116638	0.140496	0.259202	0.108677
79000	-27.4645	-55.2049	-27.0156	0.0768005	0.556176	0.293402	-0.00549626	-0.00923686	0.178224
79100	-24.5654	-56.3042	-30.4273	0.0914778	-0.315302	-0.131073	-0.114496	-0.0441475	-0.0174314
79200	-28.398	-58.6784	-31.1319	-0.32551	-0.036006	-0.232504	-0.00113305	0.292792	-0.0169829
79300	-23.6246	-63.0128	-31.4026	0.277969	-0.0983505	0.20141	-0.200531	-0.255357	0.218801
79400	-24.1831	-65.1855	-31.7849	0.138753	0.237442	0.331203	-0.00410236	0.266561	0.0503253
79500	-27.6568	-69.4284	-31.8164	-0.0104009	0.196111	-0.0417374	-0.252919	0.0293929	-0.374154
79600	-27.6789	-69.9339	-26.8086	0.223519	0.266045	0.0425912	0.453562	-0.377447	0.46881
79700	-29.114	-69.3776	-27.893	0.37	0.0295974	-0.143517	-0.240152	-0.0709064	0.115713
79800	-28.1138	-66.0815	-35.1611	-0.0777938	0.304298	-0.391795	0.368788	0.144319	0.231441
79900	-26.5502	-66.3551	-34.5107	0.216571	-0.0686394	-0.053602	-0.0851682	0.241431	-0.183505
80000	-31.6905	-68.5441	-34.8995	-0.102582	0.0689288	0.174565	-0.318708	0.0507769	-0.126252
80100	-30.4863	-65.3534	-33.5655	-0.535165	0.0892363	0.131703	-0.244863	0.0474925	-0.0675565
80200	-31.0753	-65.2492	-34.3416	-0.134986	-0.299123	0.309215	-0.0150842	0.103979	0.30479
80300	-30.597	-63.6344	-41.3884	-0.162912	0.00642189	0.0902749	-0.0192544	-0.180803	0.065954
80400	-31.5931	-62.5661	-42.8815	0.142592	-0.246067	-0.0792513	0.0650366	-0.235507	-0.0572568
80500	-30.5906	-65.3904	-42.1955	-0.118807	0.135903	0.045855	-0.133234	-0.0738565	0.101569
80600	-27.2867	-65.0208	-35.1499	0.0996344	0.245718	0.287354	-0.255534	0.344579	-0.198517
80700	-27.8327	-65.9663	-30.9368	-0.0846472	0.212419	0.174547	-0.320008	-0.336499	-0.0292295
80800	-31.0739	-63.925	-31.255	-0.315868	-0.0525772	-0.108754	-0.149288	-0.0723351	-0.225969
80900	-31.6724	-60.5872	-30.9787	0.0976398	0.287665	0.0737423	-0.135433	0.114545	0.0415693
81000	-26.5363	-62.4961	-35.0758	0.355763	0.0958552	0.148347	-0.267124	-0.158292	0.176679
81100	-28.8239	-62.2067	-34.1259	-0.271121	0.527522	0.178485	0.143415	0.317501	-0.000666521
81200	-29.2427	-58.9485	-34.6798	0.238008	0.312488	0.16171	-0.0958729	-0.292822	0.136512
81300	-26.1892	-51.6914	-30.9923	-0.164613	0.154902	-0.0363362	-0.183413	-0.132163	0.0309373
81400	-27.2126	-54.139	-31.1445	0.0746914	0.184729	-0.045896	0.157262	0.154514	0.00261739
81500	-28.0125	-55.1225	-29.9079	-0.64926	-0.0791459	-0.0743745	0.119646	-0.305743	-0.117741
81600	-27.6043	-53.1107	-31.5845	-0.235443	-0.18157	0.0696434	0.164876	0.0464999	-0.0503938
81700	-28.1317	-55.5073	-31.9347	0.506301	0.731117	0.263775	-0.355693	-0.164487	-0.216442
81800	-28.0483	-59.1664	-27.358	0.14915	0.348369	0.501294	0.241725	0.250649	0.192019
81900	-28.4629	-55.4502	-27.2369	0.115183	-0.50996	-0.0807713	0.402474	-0.205246	-0.266702
82000	-26.9273	-55.2798	-31.8713	0.167271	-0.134781	0.0498586	-0.202468	-0.00677604	0.0306603
82100	-27.5544	-54.2101	-31.2369	0.00764192	-0.372908	-0.0959816	0.000272172	-0.349076	-0.188258
82200	-28.0939	-62.7212	-33.7102	0.331465	-0.0295512	0.123656	0.232717	-0.0941761	-0.00397718
82300	-21.5674	-66.1375	-34.9207	-0.350998	-0.101116	-0.103451	0.0358829	0.0444009	0.20293
82400	-21.1324	-67.7449	-33.9365	0.159679	0.0744553	-0.160297	-0.0448658	-0.0742664	-0.003528
82500	-20.7256	-67.4726	-30.8524	-0.381602	-0.0606035	-0.286999	-0.125932	0.0200225	0.0407867
82600	-23.367	-65.9597	-34.7401	0.00799773	0.299582	-0.000575723	-0.0169001	0.108947	-0.0787683
82700	-27.2358	-66.1026	-38.3897	-0.18855	0.00734199	0.209118	-0.234041	-0.408358	-0.0511895
82800	-27.1538	-65.4775	-37.4336	0.157938	0.121076	-0.21024	0.0406562	0.084266	-0.164366
82900	-26.9385	-65.6351	-34.5909	-0.251292	-0.0132475	0.106005	0.0275482	-0.444916	0.231526
83000	-27.9199	-65.5569	-35.6696	-0.059322	0.178595	-0.0330974	0.190195	-0.28912	-0.189352
83100	-30.5403	-61.7649	-35.1155	-0.249701	-0.42454	-0.172951	0.311959	-0.24804	-0.00185521
83200	-30.8055	-65.1953	-33.7377	0.0282064	0.0501049	0.291694	0.243954	0.183883	0.119953
83300	-31.4027	-62.5389	-35.5631	-0.0282403	-0.0517264	-0.120797	0.258529	0.133055	-0.32068
83400	-31.4686	-62.9735	-38.7706	-0.17857	0.199825	-0.247554	0.00544749	0.0874356	-0.0182902
83500	-34.2766	-59.494	-40.6409	-0.00123486	0.0271975	0.00680081	0.259852	-0.0750444	-0.0235704
83600	-34.5579	-63.4445	-37.7433	-0.32863	-0.226668	0.135591	0.192298	0.082962	0.107408
83700	-33.0129	-62.207	-41.6496	-0.164358	-0.200328	-0.00749622	0.0607896	0.194971	0.0945139
83800	-38.2576	-62.6611	-42.9656	0.0823676	0.225884	-0.111798	-0.105243	-0.0259138	0.142552
83900	-41.9509	-65.1324	-41.7886	0.384175	-0.0487168	-0.067953	0.232053	0.184224	-0.275985
84000	-41.5855	-65.8352	-37.9522	0.170901	-0.0719935	0.328183	0.0144373	-0.112345	0.0167989
84100	-37.773	-62.7511	-40.2793	0.105986	-0.075045	0.0244596	-0.0515117	-0.245242	-0.0469505
84200	-37.9211	-64.7574	-41.8858	0.389298	-0.21066	-0.0638052	-0.153956	-0.27713	0.0896003
84300	-38.1857	-59.0118	-42.8763	0.0590529	-0.18501	-0.100315	0.0657611	0.0501912	-0.230696
84400	-37.5909	-58.7605	-47.1204	-0.389492	-0.138788	-0.419949	0.141217	-0.110602	0.250467
84500	-37.8508	-59.2974	-46.5912	0.126492	0.100108	-0.472296	-0.052949	0.237674	-0.339851
84600	-37.9117	-58.7006	-48.984	-0.268862	0.0697106	-0.0784256	0.0333264	-0.304569	-0.21753
84700	-42.0507	-58.9008	-45.6868	0.605479	0.563576	0.0941415	-0.0884033	0.339248	-0.124439
84800	-40.5985	-54.8303	-41.5479	0.31074	0.128789	-0.346291	0.586349	-0.202047	0.310355
84900	-44.7858	-56.5522	-44.4837	0.43856	-0.270255	0.226922	-0.0611465	-0.106892	-0.137719
85000	-46.7458	-55.7848	-41.2089	0.401202	0.0560963	-0.217277	0.11897	-0.197786	0.0730291
85100	-50.6311	-55.397	-40.9185	-0.264859	0.100744	0.0596842	-0.334185	0.145699	-0.174506
85200	-55.5056	-55.4923	-42.319	-0.218316	0.258571	-0.00728087	-0.100289	-0.223571	-0.132001
85300	-56.0019	-55.6323	-41.3038	0.290622	0.0266549	0.114457	-0.0927993	0.247339	-0.251911
85400	-48.7765	-60.1988	-41.7182	-0.204079	0.055256	0.354585	-0.0229175	0.345453	0.0876329
85500	-48.8955	-59.794	-41.4422	0.646981	0.17721	0.0174095	0.0800453	0.104467	0.169202
85600	-51.7464	-58.5819	-41.4963	0.0134021	0.102405	-0.0717299	0.111755	-0.121864	0.0378372
85700	-48.2979	-58.1267	-41.1866	-0.115963	-0.0692046	0.158577	0.506101	0.360882	0.148399
85800	-49.1467	-59.3219	-42.2666	0.184153	-0.0855738	-0.136098	-0.222219	0.128399	-0.231935
85900	-45.1744	-58.8791	-41.9139	-0.0499505	0.0832783	-0.240396	0.122653	-0.29847	-0.0594791
86000	-44.707	-62.4994	-44.3527	0.191051	-0.221727	0.127516	0.133334	-0.0275375	-0.0371445
86100	-44.6262	-63.0937	-48.9611	0.0114108	0.0740316	0.15723	-0.0147923	0.218625	0.0311221
86200	-45.2355	-62.9166	-49.3909	0.0494259	-0.395792	0.00474662	-0.464754	0.547652	0.11729
86300	-42.3195	-62.2101	-46.2738	-0.449994	0.0615034	-0.0715478	0.0291336	-0.118612	-0.00293271
86400	-40.9433	-58.09	-45.0793	-0.300208	-0.203549	-0.376496	0.259448	0.0326359	0.0546073
86500	-40.7605	-59.734	-44.8795	0.054342	0.119953	0.0103398	-0.447989	0.118693	0.0884837
86600	-41.2694	-66.1925	-45.2425	0.326862	0.345121	-0.00543262	0.206091	0.0199546	0.274374
86700	-40.9538	-68.8107	-44.5554	-0.179645	-0.0994736	0.254937	-0.134188	0.100644	-0.121668
86800	-40.8085	-62.8656	-44.6299	0.151466	-0.289431	0.0564514	0.127611	0.301314	0.00961103
86900	-41.4316	-63.7309	-44.6923	-0.00858822	0.21919	-0.0755659	-0.0492551	0.493588	0.128107
87000	-38.4223	-62.4363	-41.4138	0.14595	-0.114131	-0.0648572	-0.0530804	-0.227464	0.0325242
87100	-43.0792	-62.8063	-41.3288	0.223855	-0.187557	-0.00261049	-0.145219	0.122709	-0.174908
87200	-40.986	-60.3613	-44.8052	0.0988027	-0.157011	0.597916	-0.328545	-0.15649	0.16944
87300	-41.7557	-58.7467	-44.1094	0.172755	0.16176	-0.132264	0.000274888	-0.021091	0.210067
87400	-38.6895	-68.7691	-48.1512	-0.244758	0.462604	-0.107333	0.281049	0.103218	0.00314355
87500	-41.1802	-70.0108	-51.8569	-0.017829	0.225429	0.0575343	-0.0770112	-0.0751569	0.0634737
87600	-40.9961	-68.8758	-48.6728	0.171738	-0.187089	0.199821	-0.188483	0.15526	-0.0962852
87700	-41.968	-68.4023	-48.639	-0.462646	-0.0204729	-0.343691	0.0250359	-0.233338	-0.124758
87800	-45.389	-69.3522	-52.7443	-0.129019	0.189809	-0.0011795	-0.309992	0.382351	0.564831
87900	-45.2286	-68.9781	-56.078	0.309146	0.350287	0.296094	0.0628161	0.418988	0.0701796
88000	-45.4469	-69.4298	-56.0551	0.111318	0.269286	0.222553	-0.388464	0.0262425	-0.326289
88100	-43.7378	-68.8338	-55.042	0.00374192	-0.0126746	-0.234951	-0.0750213	0.165704	0.0356856
88200	-48.2416	-68.8627	-52.1134	0.309075	-0.0590806	0.199244	-0.0109578	-0.272308	0.486554
88300	-44.708	-65.5602	-51.8265	-0.669666	0.00597067	0.0506091	0.159527	-0.0661218	0.107054
88400	-45.0189	-66.0591	-51.9581	0.0957404	0.0485979	-0.304566	-0.0402901	-0.346707	0.285099
88500	-38.855	-66.5769	-51.722	0.0906349	-0.0889074	-0.600297	0.326462	0.0916548	0.0788464
88600	-38.9555	-65.8372	-52.2589	0.49068	0.0396299	0.0566108	-0.0808081	-0.0395162	0.220507
88700	-41.6197	-65.7447	-52.082	-0.0498217	0.126709	0.0580152	0.110094	-0.246045	-0.0306042
88800	-41.0784	-66.3338	-51.3481	0.253883	-0.0491571	0.0768161	0.0970043	-0.19805	-0.279837
88900	-41.5177	-66.5235	-48.303	0.115113	-0.311485	0.32423	-0.117364	0.0743757	0.0511248
89000	-45.4109	-65.0731	-48.4541	0.0272854	0.115015	0.0990301	0.13456	-0.15625	-0.131266
89100	-44.6039	-65.8967	-51.8038	0.0395716	0.313406	0.00131622	-0.0772051	0.0811222	-0.15858
89200	-38.6198	-66.0693	-51.3138	0.131554	0.232303	-0.195718	0.0630805	-0.154499	0.175167
89300	-37.2446	-62.1197	-51.4817	-0.148422	0.0945619	0.23272	-0.257567	-0.0795489	0.36057
89400	-38.539	-62.1135	-53.9436	-0.0613408	0.137184	0.15815	0.0032423	-0.040201	-0.0407902
89500	-38.2311	-56.213	-52.3377	0.0390227	-0.154789	0.455285	0.406342	-0.110907	-0.0107955
89600	-42.1443	-55.8664	-51.8869	0.12276	-0.0231278	-0.120816	0.160799	-0.0617867	-0.529212
89700	-44.6013	-51.9499	-50.7855	0.0309303	0.0779928	0.0474389	0.166388	-0.189715	0.336972
89800	-44.9708	-52.0983	-51.3392	-0.0806312	0.37631	-0.00668497	-0.138097	0.185945	0.265328
89900	-45.667	-55.4753	-51.529	-0.102229	0.186413	-0.0612903	-0.352888	0.172612	0.163696
90000	-47.8552	-55.1279	-56.0278	-0.22614	0.248264	-0.370857	0.217445	-0.0632024	-0.0427891
90100	-46.1263	-52.4205	-59.259	-0.00706516	-0.0467793	-0.537262	0.0300161	0.339841	0.321427
90200	-44.6432	-51.7963	-58.1229	0.351167	-0.174867	-0.085643	0.169739	-0.27904	-0.280555
90300	-45.335	-52.056	-53.9648	-0.0999201	-0.193458	0.0936665	0.239828	0.0509493	0.131346
90400	-45.1171	-52.4355	-55.2419	0.11109	-0.0903639	-0.350652	-0.0385806	0.286786	-0.0853626
90500	-45.7718	-52.0945	-54.7279	0.038787	0.100563	-0.11017	-0.149023	0.217019	-0.0757173
90600	-44.7263	-51.5002	-57.0325	-0.201096	0.298664	0.224662	-0.463863	0.151713	-0.308781
90700	-43.9274	-51.8499	-59.3764	0.422007	0.073051	-0.22586	-0.0407573	0.243117	0.287891
90800	-47.6564	-51.8674	-59.3771	-0.0697841	-0.452046	-0.0336101	0.118151	0.181975	-0.0156561
90900	-47.9927	-51.5644	-66.3643	-0.0967064	0.264916	0.0690488	0.107575	0.134534	-0.0434763
91000	-46.2652	-52.0078	-66.0355	0.384193	0.00961525	0.0094679	-0.0884195	-0.299898	-0.173436
91100	-43.5221	-51.7822	-65.2252	0.146488	0.218171	-0.172451	0.235127	0.031062	0.0556975
91200	-48.8758	-54.3468	-69.2905	-0.175035	0.114076	-0.0499282	-0.0500459	-0.0913101	0.227891
91300	-48.309	-54.9131	-62.1768	-0.16699	-0.179435	0.301372	0.0148663	0.0683631	-0.0990126
91400	-48.1868	-58.0491	-62.0335	-0.248161	0.0164694	0.299535	0.155989	-0.017019	-0.129805
91500	-50.8217	-58.6004	-58.2678	-0.192927	0.00898315	-0.315022	-0.0176113	0.263292	0.0761057
91600	-48.4247	-59.1848	-52.7366	0.0171027	-0.00988654	-0.262236	-0.00361798	-0.0860356	0.186024
91700	-48.0689	-59.2485	-44.162	0.160109	-0.00582072	-0.192157	0.090588	-0.014476	-0.057232
91800	-49.136	-56.3381	-45.3703	-0.197658	0.0765279	0.298821	0.518117	-0.281499	-0.202415
91900	-48.496	-54.2792	-45.344	0.10069	0.230968	-0.370396	0.154492	0.193112	-0.051429
92000	-48.8015	-55.753	-45.654	0.0743438	-0.10827	0.306892	0.124227	-0.075981	0.171003
92100	-45.2441	-54.8478	-42.4179	0.146495	-0.31377	-0.335838	-0.139343	-0.329924	0.386313
92200	-44.8199	-54.4384	-38.4798	-0.329148	0.00574177	0.172914	0.0576472	0.184078	-0.0113432
92300	-46.774	-55.4301	-34.8179	0.0494311	-0.263592	0.280859	0.113312	0.158063	0.0997955
92400	-48.9796	-52.2275	-34.9352	-0.126212	0.169687	0.0921935	0.290461	0.292127	0.0744959
92500	-51.8741	-52.0444	-35.4566	-0.0418257	0.0194997	0.0265691	-0.409844	0.151064	0.247503
92600	-48.3248	-52.8658	-30.8593	-0.00691494	-0.304629	-0.0296344	-0.389578	-0.154357	0.200726
92700	-48.8109	-51.6118	-30.4861	0.142349	0.199188	0.320813	0.30531	-0.114794	0.137197
92800	-48.724	-49.6823	-38.3639	-0.0569679	0.0334743	-0.277996	0.0664008	0.0969689	-0.112461
92900	-55.9029	-48.8116	-37.6338	-0.387211	-0.186357	0.0628353	-0.0436781	-0.264306	0.284879
93000	-55.1531	-48.7543	-41.384	0.142164	0.0718147	-0.635955	0.233119	-0.271599	-0.153184
93100	-54.5763	-47.7605	-38.3464	0.198885	-0.241667	-0.292347	-0.2883	-0.0507384	-0.0708359
93200	-58.0151	-48.1866	-34.4597	0.215572	-0.350398	0.0891816	0.0555549	0.177324	0.216125
93300	-59.7606	-49.436	-34.6892	-0.468857	0.0201187	-0.0823017	-0.556777	0.0357196	0.0611915
93400	-58.6913	-49.281	-33.9974	0.106346	0.0477134	-0.0227732	0.701126	-0.308971	0.260673
93500	-59.2926	-43.7193	-34.3577	0.377705	-0.267647	0.152508	-0.131195	0.275981	0.15954
93600	-57.0862	-42.1463	-34.6602	-0.186648	0.198547	0.046836	-0.130575	-0.150724	0.096425
93700	-58.3123	-41.4523	-34.1953	0.294354	0.154903	0.124483	-0.219363	-0.00502286	0.13768
93800	-62.2251	-41.0473	-37.6894	0.0558355	0.223045	0.0484949	-0.167212	0.647174	-0.162786
93900	-62.4631	-38.3226	-42.2794	-0.0841244	0.265258	-0.37751	0.0139716	0.0851097	-0.340872
94000	-61.556	-38.8354	-38.7648	0.33661	0.104592	0.365885	-0.283025	0.199239	-0.13665
94100	-62.2723	-35.2808	-39.1319	0.450192	-0.16504	-0.324241	-0.0999931	-0.101809	-0.0513206
94200	-65.6672	-36.0833	-38.3707	-0.0129655	0.524508	0.191135	-0.137443	-0.0894628	0.192497
94300	-61.9467	-33.2513	-37.6061	-0.208412	-0.438418	0.152796	-0.221171	0.411964	-0.0587075
94400	-60.7835	-38.422	-34.948	-0.202073	0.24956	0.497776	0.080693	0.103177	-0.118977
94500	-62.3541	-38.0894	-37.3103	0.135351	0.0722422	-0.0630026	0.195486	-0.138789	0.146602
94600	-66.2043	-29.2042	-41.4008	0.0987635	-0.271587	-0.192213	0.0944041	0.0447874	-0.197869
94700	-65.8016	-27.883	-48.6842	-0.122928	0.187793	-0.33133	-0.0113158	-0.105478	0.0374823
94800	-65.5189	-27.6434	-52.4753	0.362084	0.277845	0.186087	0.078738	-0.0739094	0.130719
94900	-70.1858	-27.4065	-52.0323	-0.0631733	0.106264	0.417141	0.109948	0.165382	0.276977
95000	-68.987	-24.2778	-51.5498	-0.00624893	0.0150809	-0.0816564	-0.0348035	-0.0033008	0.0997487
95100	-69.3699	-25.366	-52.0899	-0.11612	-0.0260454	0.299233	-0.143473	0.414371	-0.171456
95200	-72.8084	-24.558	-51.8222	0.0346754	-0.0722144	-0.0907052	-0.25394	0.249137	0.253351
95300	-69.0373	-24.7485	-50.8219	-0.384937	0.265342	0.0720695	-0.0698005	-0.204835	0.125562
95400	-64.6451	-24.0875	-51.8611	0.0912828	0.0255477	-0.141601	0.13252	0.147511	-0.111153
95500	-63.3366	-24.1345	-47.6653	0.200283	0.0769212	-0.2139	-0.0150025	-0.219669	-0.0282566
95600	-57.9448	-24.4021	-47.6661	-0.0854659	0.0307498	-0.0011468	0.0371968	0.139971	-0.231718
95700	-61.0744	-27.9173	-52.3749	-0.0195347	0.102907	-0.300698	0.0701165	-0.154283	-0.274706
95800	-55.3333	-28.0077	-52.9035	0.358583	0.0313032	0.147829	0.085186	0.251996	-0.0967354
95900	-55.4143	-30.9096	-50.9405	0.481429	-0.00542498	-0.0547246	-0.226395	0.0508936	-0.114538
96000	-51.7168	-31.8765	-51.914	0.185252	0.264561	-0.366954	-0.157476	0.178729	-0.412041
96100	-48.7508	-26.7577	-51.6052	0.0761412	0.145608	-0.0117174	0.0367432	0.13923	-0.263561
96200	-43.7135	-27.9554	-52.0404	0.380388	-0.00470149	-0.354887	-0.108069	0.104287	0.182774
96300	-37.219	-24.2063	-52.1065	0.214194	0.283475	-0.179464	-0.182046	0.182553	-0.085155
96400	-41.4346	-23.7663	-54.2989	0.22041	0.0882459	-0.0958886	-0.354787	-0.200367	-0.0776739
96500	-44.6219	-20.2422	-55.4573	0.0869517	-0.124319	-0.35868	-0.352588	-0.128579	0.28058
96600	-48.2277	-25.0591	-52.846	-0.286336	0.234498	-0.0430095	0.0613147	0.291777	0.0443668
96700	-47.6865	-23.4617	-55.5513	0.0728139	0.00609638	0.0781374	-0.0525673	0.263157	-0.193519
96800	-47.7014	-30.969	-58.5604	0.241311	0.0246937	-0.0969233	-0.063103	-0.219335	-0.0833432
96900	-51.7074	-27.5801	-52.7969	0.0996276	0.0549881	-0.102617	-0.0603901	0.50677	-0.00821073
97000	-52.492	-27.7815	-53.277	-0.0858872	0.202148	0.645088	0.115311	0.289288	-0.0167758
97100	-52.4257	-28.2209	-55.288	-0.021472	-0.0554498	-0.120999	-0.097254	-0.0185931	-0.164123
97200	-52.6085	-27.3781	-56.9056	0.404707	0.0670651	0.440875	0.283775	0.359809	0.188899
97300	-50.6247	-27.9819	-55.7182	0.2302	0.00863743	0.28946	0.283879	-0.160825	-0.20344
97400	-49.5885	-27.9445	-55.0729	-0.104559	0.182304	0.173265	0.125924	0.145902	0.215984
97500	-47.8275	-27.023	-54.1551	0.250277	0.144889	0.325996	-0.117198	0.446796	-0.165654
97600	-48.1572	-35.132	-51.6078	-0.157489	-0.159302	0.0728598	-0.171389	-0.404499	0.154873
97700	-52.3317	-34.5757	-51.7621	-0.169076	0.414147	0.068686	0.159188	-0.270833	0.168055
97800	-52.7759	-31.0327	-52.7245	0.134267	-0.0308717	0.165365	-0.336459	0.0967278	-0.298596
97900	-48.2963	-26.9185	-55.116	-0.199534	0.0275666	0.196948	-0.187241	0.0138104	0.142543
98000	-48.4008	-28.8698	-54.8961	0.0144398	-0.0707654	0.0264355	0.0114485	0.349456	0.118195
98100	-49.8534	-27.4731	-51.9953	0.233826	-0.0144622	0.326115	-0.0802146	-0.36466	0.497485
98200	-55.1179	-28.1749	-54.9216	-0.0615543	0.179704	-0.136547	-0.306057	0.250731	0.232812
98300	-53.4	-24.3521	-55.3255	0.403973	-0.119994	0.292989	0.125063	-0.197151	0.0374445
98400	-46.1845	-21.3024	-48.6378	-0.0995902	-0.0465686	-0.350393	0.0526973	-0.0301248	0.0286705
98500	-48.7615	-20.9955	-57.0446	0.0358951	0.156142	-0.00526154	-0.273111	0.0222257	-0.123987
98600	-52.579	-20.6674	-53.6916	-0.191703	0.225373	-0.276455	0.138754	-0.139352	0.129116
98700	-52.5114	-17.1678	-56.3713	0.190174	0.116551	-0.206465	-0.289045	-0.229464	0.158687
98800	-53.3257	-20.2901	-51.6313	0.157844	-0.0166328	0.116102	0.0284023	-0.518086	0.119044
98900	-54.6723	-31.5185	-55.3436	-0.17469	-0.148506	0.0932697	-0.0801383	-0.0384015	-0.0475709
99000	-52.4529	-31.1777	-56.1116	0.336137	0.0871051	0.0148992	0.0292962	0.0403697	-0.232617
99100	-50.5308	-41.4906	-55.2781	0.388377	-0.14045	-0.148678	-0.37892	-0.0586886	-0.157442
99200	-52.1258	-41.1729	-52.5648	0.239799	-0.0125503	-0.119892	-0.104613	0.152958	-0.0788635
99300	-51.9176	-37.8343	-52.8361	-0.0178445	0.0922827	0.292031	0.135296	0.0909045	-0.271984
99400	-51.5411	-34.449	-54.0951	0.0201534	-0.567324	0.445661	0.284168	-0.11083	0.246907
99500	-52.2029	-34.3541	-55.9688	-0.0119711	0.0192985	0.0716569	0.0574314	0.139987	-0.180609
99600	-58.5216	-35.2447	-55.0516	0.340717	-0.00584303	-0.0752167	0.122374	0.075727	-0.16322
99700	-55.0208	-34.5762	-56.6838	0.185776	-0.185272	-0.00633562	-0.0982552	-0.112848	0.169282
99800	-56.0063	-35.6273	-58.5375	-0.355507	0.530517	-0.216161	0.491687	0.144744	0.420263
99900	-56.2983	-31.9544	-58.5836	0.25979	-0.118568	-0.0485619	0.0953978	-0.379401	0.156607
100000	-52.7661	-31.3183	-59.2254	0.360584	0.0251921	0.0924825	0.237077	0.328202	0.366576
100100	-51.9798	-35.534	-59.2356	-0.0379722	0.31434	-0.139209	-0.36898	-0.295756	0.136437
100200	-51.8123	-33.8404	-55.4806	0.269737	-0.359648	-0.125551	0.47753	-0.237364	-0.143721
100300	-48.485	-35.6529	-55.2582	-0.0589909	0.173784	0.193817	0.0727264	0.239451	-0.004707
100400	-51.8965	-34.2791	-55.8911	-0.00898072	-0.309768	-0.174028	0.150651	-0.21543	0.0771692
100500	-52.1159	-34.1233	-53.6078	0.137514	0.109067	-0.466284	-0.00868588	-0.368074	0.315559
100600	-52.4895	-31.7672	-55.824	0.487989	0.0451117	0.176414	0.039727	0.080748	0.106634
100700	-52.6902	-33.5876	-59.0157	-0.0956591	-0.146259	0.405314	0.0811087	0.326537	0.118274
100800	-51.5215	-34.5698	-58.5557	0.00107826	0.20355	0.168478	0.0129243	0.110315	0.370292
100900	-55.4834	-35.3377	-62.6121	-0.0435619	0.46954	-0.00261664	0.152399	0.0396019	0.124395
101000	-56.6885	-37.8283	-59.017	0.218167	-0.0912094	0.0579401	-0.150531	-0.020222	0.0501609
101100	-59.0367	-40.6951	-59.4737	0.133709	0.196213	-0.376414	-0.0887603	0.0865348	0.037673
101200	-55.233	-40.8514	-59.2456	-0.293821	0.1765	0.0559396	-0.0825072	0.00255358	0.203096
101300	-55.6734	-42.3423	-58.0427	-0.0844566	0.10945	-0.231445	0.161111	-0.129802	0.098755
101400	-55.8312	-41.2348	-62.4381	0.0499883	0.0646973	-0.0723622	-0.149763	0.214516	0.369863
101500	-59.614	-41.4709	-62.713	0.0229874	-0.121875	-0.170838	0.0426646	-0.125421	-0.0514459
101600	-62.1899	-42.1267	-62.3127	-0.51358	-0.0304912	-0.241736	0.191286	-0.145375	-0.180129
101700	-62.7145	-41.9651	-58.5558	0.116361	-0.012658	0.214623	0.14173	0.193298	0.0971814
101800	-62.7744	-38.2593	-59.6002	0.446254	0.0468384	0.0936201	-0.193177	-0.139146	0.258385
101900	-64.1827	-41.8149	-62.3979	-0.0574315	0.249218	-0.103614	-0.157368	-0.208799	0.31345
102000	-62.762	-40.9446	-62.571	-0.474371	-0.032714	0.152038	0.0241684	-0.147897	0.345818
102100	-65.3261	-41.24	-59.5245	-0.0592171	-0.0850561	0.0852822	-0.108095	0.158119	0.0713946
102200	-65.5297	-41.5195	-55.2808	0.0466502	0.114785	0.228499	-0.20159	-0.0630146	0.409076
102300	-66.0741	-41.7994	-55.0451	-0.132231	-0.290963	0.0855729	-0.0105432	-0.068374	-0.104132
102400	-65.0189	-41.9711	-58.4369	0.503446	-0.192634	0.294544	-0.254406	-0.408236	0.0130402
102500	-66.1522	-42.7999	-59.4143	0.224919	-0.00514431	-0.206441	-0.0937929	-0.0256929	-0.244776
102600	-65.4647	-40.0568	-59.1352	0.245482	-0.358824	0.0341594	0.0329785	0.183544	0.344831
102700	-65.8107	-38.0515	-63.8958	-0.047992	0.157096	-0.0171835	-0.0945529	0.290481	-0.321568
102800	-65.416	-38.6788	-62.0727	0.0138271	-0.0369972	0.0686634	-0.16708	0.0395252	-0.233889
102900	-70.0405	-38.3607	-62.3244	0.225279	-0.357699	-0.0625566	-0.0753005	-0.036308	0.116573
103000	-68.9693	-38.2787	-65.3715	-0.176013	-0.0178092	-0.147816	-0.230666	0.143948	-0.119789
103100	-68.8356	-42.5653	-62.8572	0.182328	-0.0359154	0.450536	0.184063	-0.0598226	-0.123498
103200	-72.6074	-38.9311	-59.1076	0.209718	-0.0868841	-0.135432	0.217464	0.340978	-0.256945
103300	-72.7428	-38.8633	-55.7893	-0.306796	-0.0618438	0.130702	-0.0487549	0.299757	-0.366348
103400	-73.719	-38.2347	-55.5437	0.061103	0.189707	-0.120756	0.0405969	0.178694	-0.234314
103500	-72.0726	-38.5925	-55.8564	-0.0322722	0.0162756	-0.161326	0.142896	0.0398017	0.382512
103600	-72.1852	-38.2256	-52.7707	0.0965101	0.532593	0.148748	-0.0397974	-0.219435	0.186611
103700	-70.0095	-34.8534	-59.4942	0.0902683	0.0330051	-0.142758	0.0496867	2.38878e-05	0.120588
103800	-73.1365	-34.6138	-60.8411	0.0216656	0.0058933	0.0648761	-0.181919	0.0480399	-0.0335036
103900	-71.862	-30.9945	-65.5236	0.141568	-0.32215	-0.203291	-0.036213	0.0949246	0.246773
104000	-71.7248	-34.6302	-66.5574	0.145919	-0.0479861	-0.0413086	0.340688	-0.275588	-0.601345
104100	-73.0294	-34.6058	-66.2588	0.317962	0.142811	0.0418544	-0.100602	-0.473948	-0.0715601
104200	-73.3361	-31.2686	-63.5242	0.0754658	0.0963416	0.179604	0.168315	0.0503111	0.0416947
104300	-65.317	-31.0283	-63.4557	-0.0937204	-0.133608	-0.555201	-0.0317714	0.273522	-0.235362
104400	-69.0423	-31.9503	-58.1683	-0.0730022	0.0208425	0.540564	0.0888482	0.281525	0.0969952
104500	-72.9243	-26.941	-59.1888	-0.0576415	0.029532	0.301284	-0.188044	0.137847	-0.157678
104600	-66.083	-27.5296	-55.4613	-0.125829	0.397644	-0.146086	-0.031195	-0.0139298	0.212624
104700	-69.4952	-27.3807	-55.5369	-0.030384	0.206633	0.294461	0.402105	-0.223055	-0.351112
104800	-69.1859	-31.2694	-54.4212	-0.03807	0.0731166	0.195487	0.171351	-0.0789958	0.0120042
104900	-65.4175	-31.0995	-55.3694	-0.419108	-0.142238	0.401086	0.201207	0.0103419	-0.0240742
105000	-66.4418	-34.7029	-54.4411	-0.319317	-0.0406809	0.245447	-0.200139	-0.228431	0.324598
105100	-70.2599	-34.6825	-58.3339	0.188071	-0.157819	0.285696	0.0741051	-0.0341241	0.294947
105200	-69.1999	-30.7364	-58.3829	0.287717	-0.00615176	0.387609	0.0213594	0.134031	0.0551421
105300	-69.3535	-38.1486	-61.0979	0.225853	-0.0238345	0.0138509	0.193767	0.0956831	-0.108581
105400	-69.0672	-35.2029	-59.0945	-0.0307241	0.0495345	0.499668	0.00856157	0.189002	-0.0600372
105500	-69.7593	-35.1845	-65.6401	-0.0269153	0.140192	0.139088	-0.0325807	-0.135111	-0.0543744
105600	-68.0719	-36.6354	-58.9923	-0.00953258	0.0186965	-0.498091	-0.129657	-0.167213	0.327825
105700	-69.5423	-39.573	-59.3735	0.444096	0.12127	-0.00404951	-0.0155362	-0.0973115	0.000363729
105800	-69.6169	-34.8543	-58.2617	-0.28618	0.546808	-8.17299e-05	-0.136802	-0.190376	-0.247229
105900	-69.2353	-31.3885	-59.6168	-0.0530131	-0.125821	0.281913	-0.136053	0.0981137	0.0669525
106000	-69.4098	-31.0031	-55.0266	0.319674	0.440776	0.107143	0.154999	0.0400264	-0.0791946
106100	-69.3314	-31.6498	-55.4756	0.174988	-0.189684	-0.16987	-0.26406	-0.110724	0.391299
106200	-69.3304	-31.8433	-56.1828	0.0996859	0.0446509	0.323646	-0.148532	0.0980255	0.135715
106300	-69.2759	-28.3294	-55.2148	-0.0757276	-0.300071	-0.12713	-0.0962261	-0.0523962	0.328828
106400	-72.7692	-34.3309	-55.5469	0.132693	-0.0625182	0.0515645	0.260315	0.0204349	-0.149498
106500	-75.5872	-34.4179	-55.6904	-0.256357	0.0660078	0.132446	0.162386	-0.0202103	0.173219
106600	-72.1249	-35.0125	-56.225	-0.0328442	0.121899	0.111179	-0.136123	-0.0356236	-0.350918
106700	-68.9216	-37.6943	-52.5664	-0.206327	0.174542	0.0516155	-0.215543	-0.0996381	0.290709
106800	-68.5696	-38.7691	-52.2367	0.149193	0.205814	0.107098	-0.115129	-0.323374	0.307224
106900	-72.9327	-41.8235	-52.1614	-0.246072	0.0722578	-0.0371328	0.00333687	0.259253	-0.0710325
107000	-73.0509	-38.3621	-45.2644	-0.157889	-0.0779948	0.148304	0.256705	0.056085	0.201971
107100	-73.0729	-38.7061	-45.7501	-0.693663	0.148017	0.276196	0.0168633	0.159715	0.0644309
107200	-67.4957	-37.3559	-41.4952	0.124657	0.364449	-0.212373	0.0118906	0.0756776	0.204339
107300	-67.7339	-38.2039	-41.5487	-0.0521365	-0.241463	-0.0260552	0.342491	0.0307547	-0.159533
107400	-70.9277	-38.3406	-41.5009	-0.0463032	0.0344489	0.195466	-0.082136	0.232945	0.11604
107500	-69.902	-37.937	-45.0846	-0.0995714	0.172481	0.051303	0.236737	-0.268425	0.308591
107600	-65.6051	-38.7826	-41.0786	0.183604	0.264466	0.018033	-0.205462	0.0770882	0.156071
107700	-68.5788	-37.7486	-41.0757	0.221134	0.241175	-0.29619	-0.134432	-0.470476	0.193456
107800	-68.3999	-38.1065	-41.772	-0.208008	-0.314714	0.378014	0.0343086	0.00125292	0.138681
107900	-69.6903	-38.4962	-35.506	0.134435	-0.0432333	0.103545	-0.316931	0.0638854	0.392856
108000	-69.2423	-34.757	-33.7798	0.0566725	-0.0763583	-0.0147019	-0.162161	-0.207035	0.0881931
108100	-63.7431	-34.6077	-34.8039	-0.112971	-0.401021	-0.174805	-0.118035	-0.106709	0.0621539
108200	-62.2291	-34.4643	-35.2744	0.282046	-0.0218515	0.325032	-0.223823	-0.0504662	0.126263
108300	-62.3593	-35.3601	-34.0974	-0.0351102	0.16969	-0.00730346	0.123554	0.289899	-0.378296
108400	-59.4693	-35.0092	-31.6152	-0.066865	-0.0367808	-0.0282317	0.317166	-0.0115655	0.0863086
108500	-59.9651	-34.8379	-30.8028	-0.0461155	0.268893	-0.0310485	0.0407467	0.0777075	0.209649
108600	-59.5907	-34.7355	-23.7936	-0.167606	-0.209182	0.586379	0.305791	-0.0382534	-0.0647281
108700	-59.2021	-41.9108	-28.7606	0.0053278	-0.0468668	0.070257	0.071275	0.0952603	0.327851
108800	-56.0045	-41.621	-26.3016	-0.163572	-0.374433	-0.339014	-0.420589	-0.14645	0.192688
108900	-51.9636	-41.6094	-31.0412	-0.113025	0.0990184	0.199063	0.183312	-0.152092	0.795407
109000	-51.4738	-38.2686	-30.7377	-0.0599053	0.0873385	0.424786	0.090782	-0.101928	-0.0660097
109100	-53.2788	-37.9165	-27.0852	0.268616	0.00572737	0.0439252	-0.146114	0.0509862	0.038985
109200	-60.4173	-38.3811	-25.2011	-0.0685039	0.0326256	-0.267338	-0.0102479	-0.150893	-0.198233
109300	-57.8875	-38.8183	-20.9848	0.0205334	-0.00149067	0.109296	-0.0572117	0.129522	0.25747
109400	-55.4923	-41.6472	-21.4981	-0.164984	0.10956	-0.177886	-0.123626	-0.0874895	0.0988667
109500	-58.8009	-41.2649	-21.8719	-0.191	-0.396964	-0.0750974	-0.244264	-0.508506	-0.128007
109600	-60.0981	-44.9942	-20.5488	-0.0483665	-0.166927	0.145675	-0.143984	-0.0899122	0.190401
109700	-55.9646	-50.693	-20.5702	0.0849138	-0.0692846	-0.364195	0.143517	0.0203145	-0.118726
109800	-55.8213	-48.4581	-27.5824	-0.0441547	-0.14413	0.378045	-0.212442	-0.274039	-0.1164
109900	-58.1628	-47.9536	-26.8036	-0.0317355	0.153986	-0.268474	0.0231081	0.462984	-0.378834
110000	-55.7172	-48.2104	-25.88	0.0152714	0.0802648	-0.213681	0.0664087	0.242842	-0.058727
110100	-55.5431	-50.7695	-30.8078	-0.220719	-0.165382	0.0541102	-0.155217	-0.139288	0.13421
110200	-55.6139	-53.7815	-31.0923	-0.12246	-0.0281456	-0.0407643	-0.0904844	-0.0621947	0.133002
110300	-59.505	-55.7854	-38.036	-0.0261155	-0.0378219	0.149142	-0.17968	-0.0797376	-0.0381622
110400	-54.7942	-58.7863	-37.1023	-0.0976903	0.00625193	0.765488	-0.338764	0.0678732	-0.423603
110500	-55.3089	-60.7642	-37.5991	0.0566543	0.282575	-0.179176	-0.0216473	-0.151966	-0.0735936
110600	-62.1427	-58.6672	-37.764	0.0666135	0.338091	0.140813	0.115112	0.425439	0.280527
110700	-61.9932	-55.669	-37.5562	0.388549	0.193181	-0.172157	0.00750779	-0.0212865	-0.224701
110800	-62.249	-55.766	-38.7282	-0.225328	0.299916	-0.386419	0.00193423	0.00923725	0.00259861
110900	-61.8192	-58.8095	-37.7397	-0.104673	0.238507	-0.115026	0.105292	-0.0543601	0.079505
111000	-62.4623	-58.9891	-40.4029	0.0100559	-0.133418	0.166428	0.0572036	-0.00426738	0.171357
111100	-62.4833	-62.7052	-44.4566	0.177524	-0.248658	0.101398	-0.0915041	-0.187809	0.256315
111200	-61.79	-62.4241	-41.7956	0.0341764	0.063525	0.0612052	0.00191769	0.183859	-0.0609665
111300	-65.3602	-63.1862	-37.674	-0.13989	0.514613	0.22163	-0.0021348	0.192616	0.00578753
111400	-65.6177	-63.1748	-37.4821	-0.315283	-0.311646	0.515716	-0.181151	0.0423087	-0.531707
111500	-65.3654	-62.2572	-37.9023	0.192487	0.115953	0.121625	0.563385	-0.261221	-0.0464636
111600	-72.4011	-57.6018	-41.3166	-0.0918965	0.249273	-0.134681	-0.108814	0.344822	-0.217424
111700	-69.4616	-55.0911	-45.5739	-0.144559	-0.336694	-0.224659	-0.0222529	0.161891	-0.324017
111800	-69.3827	-55.9302	-41.5995	-0.144	-0.0142255	0.0424887	-0.040539	0.0445332	-0.0216209
111900	-69.6269	-55.5888	-42.9676	0.048249	0.187988	0.688551	0.0249343	-0.0693284	0.0586716
112000	-68.5618	-54.7697	-41.445	-0.00926165	0.16779	0.104169	-0.488062	-0.444071	-0.0519138
112100	-66.9701	-56.1032	-41.03	0.114543	0.335637	-0.424035	0.196545	0.0702655	-0.251654
112200	-66.1533	-56.1928	-41.1811	-0.243932	-0.264626	0.289891	0.129754	-0.138504	0.187147
112300	-68.4776	-51.636	-38.476	-0.305686	0.000541639	0.0226683	0.360057	0.00825144	-0.0303774
112400	-68.6535	-50.1331	-38.3121	-0.00573245	-0.069955	-0.154617	-0.0592735	0.0501015	-0.120688
112500	-68.3024	-45.0325	-37.1114	-0.141348	-0.0183039	-0.0241913	0.197817	0.257765	-0.025342
112600	-68.7151	-44.9849	-34.0462	-0.094524	0.0170457	0.294012	0.130963	-0.353746	-0.162481
112700	-69.1222	-45.7487	-35.7754	0.159693	-0.124447	-0.135566	-0.222227	-0.053665	0.154716
112800	-69.1903	-46.0299	-34.4896	0.0711247	0.154925	0.30974	0.0785068	-0.0319404	0.581285
112900	-73.08	-48.0774	-29.4987	0.433559	-0.248631	0.165162	0.0773357	0.206319	0.356087
113000	-72.5507	-48.2218	-18.4399	-0.204142	0.142103	-0.151858	0.00315148	0.0423948	0.169492
113100	-73.0408	-53.0217	-17.8341	-0.0614495	-0.187855	0.148678	-0.0960452	-0.0728038	0.0698996
113200	-71.9746	-52.59	-16.6158	0.470729	-0.181718	-0.00132318	-0.159998	0.0592001	0.00510786
113300	-72.3026	-55.0961	-18.1236	0.465067	0.524902	-0.193035	0.0412279	0.127612	0.0724826
113400	-72.8671	-58.316	-14.669	0.0659101	0.489562	0.373393	0.18345	-0.0426332	0.0885468
113500	-67.1982	-65.7017	-14.4046	0.231196	0.265662	-0.149437	-0.0834225	-0.23826	-0.22898
113600	-65.2683	-69.0385	-16.8545	0.0445453	-0.312877	-0.0229906	0.323877	0.0637995	0.0410808
113700	-68.8328	-69.0195	-17.7273	0.247177	0.00482842	0.471191	-0.172993	0.108891	-0.0239406
113800	-71.9309	-70.1902	-17.2411	-0.223135	0.341507	0.130761	0.14077	-0.323098	0.270965
113900	-69.4561	-70.0446	-17.8816	0.241063	-0.353233	-0.101526	0.165947	0.214523	0.345855
114000	-72.2099	-64.8828	-13.3842	-0.311751	-0.0388708	0.0275011	-0.0431569	0.225996	-0.258163
114100	-72.7997	-58.7544	-14.3045	0.010302	0.437303	0.0290776	-0.467987	0.1693	0.0164693
114200	-68.5458	-60.0746	-13.7886	-0.364019	0.157272	0.0235921	0.220414	0.0820618	-0.144933
114300	-69.3382	-61.9374	-13.0107	-0.0123719	-0.0443504	0.429101	-0.156832	0.0741601	0.147484
114400	-69.4376	-60.672	-20.8838	-0.047949	0.403561	-0.249836	0.153416	-0.00833856	-0.146825
114500	-69.933	-65.6854	-17.6531	-0.370416	-0.405369	0.108619	-0.0780769	0.0372167	-0.0706076
114600	-69.0489	-64.8622	-13.6046	0.0341581	-0.232629	0.33738	0.248309	-0.111663	-0.288722
114700	-64.6694	-69.0544	-10.49	-0.33937	-0.0425551	-0.0998151	0.0529287	0.145122	-0.278371
114800	-61.0608	-72.7565	-10.5842	0.0238025	0.258636	-0.0857754	0.190184	-0.0176521	0.0643567
114900	-61.7999	-76.0884	-11.1622	-0.256444	-0.0162219	0.355073	-0.162003	-0.0582297	-0.233868
115000	-69.0065	-76.711	-14.6531	0.209441	-0.116209	-0.111186	0.0333371	0.205561	0.158911
115100	-72.8547	-75.315	-17.4568	0.101345	-0.213939	-0.140406	-0.0360524	0.23949	0.355669
115200	-69.5197	-73.7263	-18.1533	0.0922825	0.306576	-0.16176	-0.111302	-0.16845	0.215564
115300	-69.7258	-73.079	-20.5272	0.0758338	0.0765019	0.110712	-0.22771	0.230419	-0.107721
115400	-73.3154	-69.2343	-17.454	-0.375042	-0.140909	0.243897	-0.0442312	0.167477	0.247353
115500	-72.4064	-69.1981	-13.6207	-0.41705	-0.119249	-0.0886724	-0.0353892	0.27814	0.117701
115600	-71.7159	-69.2271	-13.155	-0.0769917	-0.143616	-0.24002	0.353346	-0.0239554	-0.116217
115700	-76.106	-70.1251	-13.736	-0.118602	0.318328	-0.182285	0.288193	-0.285388	-0.352677
115800	-79.0334	-69.7425	-18.2436	0.392487	-0.290267	0.0636067	-0.155259	0.0751129	0.00832473
115900	-79.7904	-68.5761	-16.2966	-0.139416	0.153867	-0.296341	-0.0810873	-0.130613	0.131288
116000	-83.1967	-69.0113	-15.0621	0.154524	-0.0461318	-0.1055	0.220592	-0.181972	0.18512
116100	-78.9782	-72.183	-13.9187	-0.173897	-0.0279527	-6.29475e-05	0.0854196	0.29638	-0.360932
116200	-79.0221	-73.0676	-13.4333	-0.0163186	-0.446443	0.245572	0.106009	0.107845	-0.137679
116300	-80.6906	-72.9675	-9.79091	-0.00692168	0.385666	0.271639	0.00461345	0.128455	-0.00582896
116400	-83.0948	-74.3592	-14.2212	0.086133	-0.219472	0.0918831	0.0548983	-0.118556	0.130144
116500	-83.1017	-73.1648	-17.8107	-0.0337801	0.0721905	-0.0167401	-0.441149	-0.261991	0.153183
116600	-86.385	-72.7644	-16.9459	-0.194178	0.243323	-0.072343	-0.252273	-0.144484	0.0116556
116700	-86.1251	-73.1156	-20.9678	-0.191811	-0.0145795	0.0604228	0.191269	0.0543822	0.161705
116800	-86.411	-73.7085	-20.4461	0.10621	-0.00285828	-0.117239	0.220665	0.0569671	-0.0548204
116900	-86.7926	-72.9897	-23.8112	0.264296	0.232576	0.068024	0.406013	0.384875	0.338449
117000	-79.4939	-76.796	-24.6577	0.00877744	-0.108303	0.205362	-0.0409813	-0.146134	-0.152522
117100	-79.0441	-69.2483	-25.109	-0.332621	-0.00797969	-0.502907	0.117027	0.188809	0.2244
117200	-79.6402	-65.952	-23.4967	0.0723293	0.0117682	-0.122428	0.395119	0.178403	0.145606
117300	-86.5717	-65.8714	-24.2063	-0.0844968	-0.0992846	-0.0772029	0.269033	-0.211632	0.176826
117400	-86.1919	-66.7106	-24.3783	0.0721655	-0.0981322	-0.151401	0.266469	-0.367138	-0.183582
117500	-87.3166	-73.1184	-20.5546	-0.160953	0.143302	-0.0839703	0.121984	-0.0419145	-0.193486
117600	-86.916	-64.3658	-21.141	0.383286	0.135371	-0.13691	-0.0297123	0.0639606	0.000712624
117700	-83.1821	-65.7927	-20.656	0.395841	0.155574	0.130874	-0.0683506	0.28225	0.125255
117800	-83.0061	-65.8106	-20.4049	-0.349141	0.243374	0.34588	-0.00940979	-0.211345	0.295236
117900	-82.8506	-55.4878	-20.1379	0.0543262	-0.157388	-0.0154445	0.267825	-0.143559	-0.161668
118000	-85.9347	-54.9888	-20.9042	0.0130061	-0.186515	-0.25817	0.143055	0.332435	-0.183957
118100	-86.5881	-51.5004	-17.1847	0.0864781	-0.463838	0.0783751	0.211567	-0.518841	0.38933
118200	-86.9048	-45.3947	-17.576	0.0957484	-0.217923	0.400848	0.387116	0.357242	0.0774168
118300	-86.2538	-45.14	-24.7764	0.147519	0.0265849	0.0452067	-0.257459	0.159037	-0.11255
118400	-85.9366	-45.6206	-21.117	-0.145559	-0.35094	0.113051	0.207131	0.0329259	0.206632
118500	-85.9893	-47.0511	-20.6181	-0.0894102	0.134107	0.175243	0.303015	-0.0592688	-0.196987
118600	-79.9923	-46.5939	-20.6405	0.134734	-0.150589	0.104666	0.243559	0.315624	-0.257604
118700	-79.5424	-41.5318	-17.6477	-0.058011	0.192308	0.028393	-0.0470543	0.0195884	-0.195289
118800	-79.8286	-44.8105	-12.84	0.195323	0.0161871	-0.035133	0.297109	-0.442862	-0.0412326
118900	-79.1446	-44.7575	-13.1548	0.265766	0.0086709	0.0878038	0.0439008	0.0497957	-0.0716871
119000	-83.1436	-48.3008	-13.9676	0.0905191	0.0306083	0.302751	-0.160358	-0.0356428	0.177422
119100	-86.6351	-43.3776	-17.9721	0.117971	0.0716771	0.22266	-0.142861	0.0153323	0.0739658
119200	-86.1206	-39.3539	-17.4339	0.127042	0.383488	-0.234049	0.158087	0.216894	-0.0558871
119300	-90.0904	-38.8853	-21.1317	0.121519	-0.564265	-0.0761861	0.579004	-0.231803	-0.0351382
119400	-92.8237	-37.5305	-23.6865	-0.00293709	0.173109	-0.208102	-0.0318782	-0.0972932	0.26658
119500	-90.2995	-33.5835	-24.1583	0.312744	0.25222	-0.00889101	0.0902284	0.0959406	0.120344
119600	-90.4686	-37.8913	-23.3625	0.0475778	-0.196375	0.0948606	0.268359	-0.0629807	-0.306386
119700	-89.4557	-40.746	-27.2698	0.262889	-0.355939	0.700637	0.17943	0.0450114	-0.111351
119800	-94.0192	-41.4994	-27.2879	-0.107463	0.382922	0.0191644	0.307443	-0.332022	0.169499
119900	-94.2469	-41.2269	-24.0981	0.103726	-0.101912	-0.224129	0.256321	0.13603	0.252982
120000	-90.2878	-38.6055	-19.5308	0.0764014	0.229878	-0.188916	0.0757612	0.407567	0.19306
120100	-93.104	-41.6039	-21.3023	-0.242708	-0.00755928	0.172465	0.388077	-0.0300266	-0.325511
120200	-93.8271	-42.3967	-17.9991	0.647763	-0.202478	-0.212191	0.0617246	0.307559	0.261106
120300	-100.183	-42.0471	-16.2791	0.070096	-0.243443	-0.066791	-0.359117	-0.290353	0.0444862
120400	-104.843	-38.328	-21.2476	-0.200936	-0.225398	-0.118151	-0.318028	-0.139014	0.250047
120500	-104.444	-39.2786	-24.7956	-0.144647	0.423524	0.0759772	0.104982	-0.0633149	-0.13769
120600	-95.465	-38.401	-24.0556	0.0686593	-0.58723	0.300999	0.123386	-0.234233	-0.0544474
120700	-90.5759	-38.9398	-23.6289	0.0385594	-0.591156	0.381541	-0.151666	0.271321	-0.160741
120800	-89.694	-41.9867	-20.8372	0.22016	0.151073	0.0913767	0.325439	0.00999017	0.510688
120900	-90.0116	-44.2379	-18.3982	-0.464158	-0.0417325	0.0957266	0.0386324	0.492052	-0.113674
121000	-90.5757	-45.1389	-17.3227	-0.00987339	-0.0553035	-0.318993	0.192604	-0.181943	0.353348
121100	-86.8389	-48.4548	-18.6574	-0.00527168	0.198984	0.316529	0.0164594	-0.0601572	-0.137694
121200	-86.5986	-51.6087	-13.737	0.276687	-0.0232672	0.0384302	0.706762	-0.282882	0.292193
121300	-85.5429	-58.4977	-13.782	0.00581247	0.288641	-0.350611	0.106441	0.354049	0.072194
121400	-86.269	-58.3374	-18.258	0.110679	0.117128	0.0687394	0.0622377	-0.193136	0.0573143
121500	-83.0065	-54.7532	-21.467	-0.218023	0.132484	0.0533394	-0.0342805	-0.392461	0.0576794
121600	-86.8742	-44.5412	-21.3114	0.0428132	0.000390111	-0.0812088	-0.249936	-0.108007	0.158883
121700	-87.0219	-47.2439	-13.6074	-0.0846065	0.41474	0.334296	-0.178496	-0.145177	-0.276107
121800	-85.6479	-45.4948	-14.5343	-0.0461757	0.0356801	-0.0720785	-0.238769	0.0685041	-0.0256968
121900	-86.876	-48.7347	-8.75857	0.0422544	-0.916699	0.00685115	0.11286	-0.0450818	0.395245
122000	-79.7223	-48.485	-9.06205	-0.0325387	-0.307599	0.0453822	0.0172308	0.0497867	0.26628
122100	-80.6749	-41.669	-6.98774	-0.0171759	-0.205618	-0.158362	0.207472	-0.46465	0.359389
122200	-78.7629	-41.1535	-6.28438	0.0967429	-0.167203	-0.206939	0.549352	-0.264613	0.0406774
122300	-79.5938	-41.1369	-3.63294	-0.25785	-0.131387	0.0337039	-0.0447805	-0.124974	0.0750422
122400	-79.6071	-45.3261	-0.951486	0.0689803	0.190131	0.246193	0.128997	-0.266405	-0.14722
122500	-79.1608	-45.6206	0.859448	0.145527	0.356737	-0.172987	-0.0325505	-0.105917	-0.175582
122600	-82.4191	-44.4053	0.565174	0.0253571	-0.246391	-0.169368	-0.354575	0.0709021	-0.0472225
122700	-85.5766	-44.8204	0.373637	0.189737	0.33933	-0.266839	-0.0513582	0.0552433	-0.146776
122800	-83.229	-41.6161	-5.08468	-0.0929329	-0.154141	0.193554	-0.265945	-0.0702275	-0.0102512
122900	-83.5063	-41.9397	-3.00194	0.416574	-0.20622	0.236482	0.334229	-0.134131	0.0724033
123000	-85.7997	-37.2244	-3.49109	0.256388	0.0493045	0.122691	-0.0990137	0.0135576	-0.115359
123100	-89.808	-38.5025	0.690219	0.0867517	0.396888	-0.0185249	0.0120666	0.143673	-0.0892318
123200	-87.5959	-38.3119	0.726957	0.119848	0.204965	0.103749	-0.186434	-0.0452713	-0.0936922
123300	-86.2412	-34.6149	-2.3252	0.0817977	0.235823	0.478516	0.0933788	-0.032295	0.113909
123400	-86.0345	-33.6151	-7.29801	-0.310164	-0.197245	0.160096	0.309574	0.120983	-0.167935
123500	-85.6145	-31.1786	-7.58769	-0.00604724	0.0225504	0.0754819	0.263752	0.181994	0.0663518
123600	-82.9437	-38.1804	-5.63235	-0.0337649	0.554299	0.0409274	-0.0182802	0.0727146	0.147846
123700	-87.1504	-38.0864	-7.1204	0.253984	0.0276868	0.0208774	0.118034	-0.183745	0.0109172
123800	-85.4481	-38.0421	-6.50139	0.275258	0.17419	-0.0984445	0.302359	0.222363	0.100795
123900	-86.8825	-33.3214	-13.9642	0.0376206	-0.365041	0.207543	-0.196429	0.197417	0.129381
124000	-82.4643	-34.0349	-14.4356	0.135692	0.0808756	0.192502	-0.023729	0.0186052	0.303033
124100	-82.4829	-34.3088	-13.8376	-0.314003	0.0465217	0.0931724	0.201539	-0.0701116	0.12806
124200	-83.6388	-38.9066	-14.2061	-0.198535	-0.0118779	-0.0232335	-0.274224	0.209359	0.166456
124300	-85.6609	-38.4609	-14.2545	0.0212225	-0.00616705	0.248225	-0.252687	-0.484581	-0.163032
124400	-84.5547	-37.7533	-10.2384	-0.340257	-0.391795	0.239642	-0.11529	-0.00264454	0.0157419
124500	-83.0132	-33.6183	-10.2425	0.163229	-0.287891	-0.159479	-0.289817	0.115701	-0.115069
124600	-83.1817	-38.7584	-6.42832	-0.072661	0.0423274	-0.171564	0.0779264	0.0651425	-0.036963
124700	-75.3638	-41.5171	-10.8288	0.0723113	-0.240131	-0.312711	-0.355167	-0.268906	-0.234594
124800	-76.002	-41.4226	-10.6347	-0.10438	0.0459861	-0.156186	-0.106871	0.254109	-0.0798732
124900	-72.3374	-41.8152	-10.0443	0.439416	-0.242273	0.0849451	-0.0381907	0.263595	-0.167366
125000	-72.8211	-41.6563	-17.7118	0.602967	0.2288	-0.00755313	-0.329336	0.10091	-0.139023
125100	-73.4196	-41.7558	-17.3766	0.253502	-0.12	0.243485	-0.172996	0.043771	0.0595338
125200	-69.1521	-41.122	-17.338	0.330257	0.0208626	0.238738	-0.0735752	0.174496	0.156754
125300	-72.2079	-41.1482	-13.1987	-0.0695965	0.406001	-0.0197904	-0.00255307	-0.0483066	-0.181846
125400	-70.6422	-41.1402	-14.2042	0.469646	-0.0261893	0.258003	-0.27018	0.164033	-0.0546664
125500	-69.6093	-41.8933	-8.68562	-0.106188	-0.0964886	0.331075	0.0364743	0.365771	0.302258
125600	-68.4632	-42.2003	-0.0097689	-0.293487	0.069315	-0.359465	0.0760668	0.0681294	0.228347
125700	-69.8726	-41.6553	-3.71109	0.147071	0.23852	-0.160695	0.0731488	0.0915991	-0.240065
125800	-69.5363	-43.8398	0.333892	0.249024	0.414082	0.00513998	-0.172474	0.0245903	-0.0223194
125900	-63.6222	-44.7423	3.29196	-0.0872269	-0.214856	-0.278811	0.0901354	0.207762	0.276739
126000	-65.454	-42.2987	6.38949	-0.232837	-0.218986	-0.247437	-0.0340385	0.202818	-0.00189486
126100	-65.8783	-40.5113	7.31256	0.337347	0.556229	-0.241542	-0.0772765	0.0361859	0.131335
126200	-61.8636	-42.5135	6.6098	-0.148261	-0.243569	0.233045	0.0621858	0.231525	-0.43058
126300	-62.031	-44.5116	7.96953	-0.0880514	0.28877	0.0094843	0.150954	0.291049	0.126201
126400	-62.0077	-46.8323	3.00613	0.00727625	-0.0515903	0.0291026	0.0641921	0.0216433	-0.168935
126500	-65.9935	-51.6148	3.16335	0.143347	-0.0232719	0.331949	-0.0447964	0.442878	0.506348
126600	-69.0593	-47.8123	3.83979	0.317152	0.156846	0.201428	0.0310788	-0.135724	-0.115214
126700	-65.7926	-48.4147	9.48338	-0.150774	-0.116137	0.14402	-0.116029	0.0763692	0.053528
126800	-68.4181	-48.6142	10.0257	0.275717	0.107777	0.0433403	0.0130543	-0.0479749	0.0638349
126900	-70.4666	-51.9496	14.3794	0.27945	-0.0376172	0.0372439	0.24886	0.291387	-0.120221
127000	-70.1686	-51.6843	17.6939	0.147209	0.194685	-0.202599	-0.135407	-0.305724	0.0945047
127100	-72.7269	-51.2593	14.9597	-0.142196	-0.0724414	-0.373187	-0.0120386	0.19799	-0.127191
127200	-74.1181	-51.8562	10.6306	-0.495176	-0.0162399	0.0497872	0.06428	0.147343	-0.0321894
127300	-72.5995	-50.8704	10.573	-0.00441163	0.00342948	0.041833	0.0865481	-0.215232	0.0437547
127400	-71.7827	-52.0947	9.87683	-0.213059	-0.00999702	0.416798	-0.29562	0.30888	0.0796219
127500	-75.7904	-51.6563	10.7727	0.217105	0.025574	0.352956	0.00894467	-0.381912	-0.0833697
127600	-75.8806	-51.7384	9.2741	0.196066	0.0462625	0.0136674	0.504485	0.0975986	0.473755
127700	-78.0043	-52.3045	3.37305	0.0152276	-0.144835	-0.0666717	0.0803931	0.484275	0.373174
127800	-86.6957	-48.4249	-2.71339	-0.156106	0.0171367	0.0648287	0.10806	-0.244297	-0.0234922
127900	-85.3968	-48.2753	-3.05855	0.203371	-0.113893	0.0196762	-0.211886	-0.195085	-0.192553
128000	-79.5701	-51.709	-0.846591	-0.125192	0.187555	-0.099768	0.303883	0.0603909	0.232872
128100	-82.9785	-54.3938	-0.451554	0.187202	-0.279405	-0.170214	-0.153573	0.2517	0.141999
128200	-83.4691	-58.6437	0.740828	-0.175485	0.0989569	-0.319583	-0.0567999	0.212583	0.128236
128300	-79.8504	-59.3472	0.647078	-0.0159667	0.177422	-0.0979681	0.07444	-0.15703	-0.202687
128400	-79.8623	-58.3092	-0.425642	0.121642	-0.0178635	0.0722454	0.254746	0.100347	-0.18197
128500	-80.4466	-59.0432	0.996409	-0.142504	0.234965	0.364405	-0.0796144	-0.00230052	0.210516
128600	-83.4136	-63.0175	-2.33339	0.324466	0.116837	-0.541246	0.0548869	-0.0490319	0.0445009
128700	-86.9664	-62.8316	-3.68831	0.151164	0.152069	-0.0870587	-0.222193	0.103484	0.0294926
128800	-93.4631	-65.8684	-3.03093	-0.152371	-0.158282	-0.00738388	0.522111	-0.496293	-0.330591
128900	-90.0759	-67.2348	-0.205979	-0.0398078	-0.0560647	-0.108532	-0.0111479	0.265639	0.24532
129000	-90.1351	-72.9241	0.255914	0.0794398	0.0819631	0.0504471	-0.12366	0.24015	0.0536535
129100	-90.292	-68.9397	-0.0238829	-0.316264	-0.532126	0.0650256	0.431084	-0.302937	0.00244096
129200	-90.5355	-69.7626	0.602165	0.0943314	-0.125362	-0.372577	-0.123025	0.215696	0.0871042
129300	-90.767	-69.111	-0.586728	-0.0157886	-0.431246	-0.395091	-0.194544	-0.0238846	-0.0137646
129400	-92.6704	-65.7234	0.678178	-0.278715	-0.0179103	0.0568165	-0.468064	0.174518	0.388514
129500	-93.6528	-58.6427	2.22905	0.248605	0.00621558	-0.153831	0.00851563	-0.258157	0.159875
129600	-93.4926	-58.0956	3.75773	-0.128932	0.300433	0.313909	-0.230615	0.0660191	0.186879
129700	-93.3024	-53.4626	3.34226	0.240857	0.0866633	-0.409092	0.166359	0.0185782	0.113369
129800	-90.0705	-51.5674	0.798373	-0.231092	0.211548	-0.0850634	-0.0678804	0.330541	-0.231477
129900	-90.7045	-51.4108	0.432104	0.134291	-0.0956654	0.284048	-0.143755	0.209946	0.323757
130000	-90.4736	-52.5151	-0.416505	0.306317	-0.176023	0.237862	0.218317	0.259348	0.34276
130100	-86.3564	-45.7073	0.456856	0.157945	-0.432479	0.114865	-0.116047	0.0347956	-0.00949635
130200	-82.8459	-45.6142	-0.203109	0.0024178	0.0560081	-0.259593	0.00721349	0.00306071	0.202935
130300	-83.1888	-40.5834	-0.279304	0.261436	0.241689	0.388532	0.0903405	0.0208338	-0.102494
130400	-82.4742	-44.7476	-0.442629	-0.0651617	0.179217	-0.101545	-0.00562434	-0.475872	0.276594
130500	-79.4348	-41.6551	-3.22115	-0.182079	-0.227276	0.152432	0.11216	0.166518	-0.141229
130600	-86.2154	-41.727	-3.01762	0.138725	-0.410485	-0.195397	0.272363	0.0216011	0.0917997
130700	-88.155	-44.6897	-7.21167	0.0128173	-0.219388	0.291395	0.0968518	-0.297826	0.0914024
130800	-86.6793	-49.3442	-5.85012	0.469732	-0.06699	-0.28687	0.088902	-0.304335	-0.0896129
130900	-87.3061	-52.133	-10.7369	0.0724043	0.166584	-0.105889	-0.361554	-0.215625	0.168986
131000	-83.2635	-56.0498	-7.52658	-0.0161754	0.482114	-0.0227438	-0.0104402	-0.139292	-0.0847689
131100	-80.326	-55.5706	-7.73619	0.217582	-0.0141659	-0.536387	0.0322846	0.274035	0.142555
131200	-76.5396	-52.6759	-6.57576	0.374755	0.0349308	-0.0212159	-0.0198799	0.225773	-0.116105
131300	-76.368	-51.8652	-11.0832	-0.344313	0.123322	0.0881779	-0.255433	0.0251487	-0.0243714
131400	-73.6031	-44.5965	-10.704	-0.183379	0.0832192	0.0644826	-0.0626274	-0.0677222	-0.377799
131500	-69.0505	-46.9854	-13.5594	0.0150341	-0.203517	3.68828	0.000713337	0.120277	-0.261563
131600	-71.5175	-48.5491	-13.9238	-0.00400493	0.12972	2.87417	0.332732	0.150283	0.429317
131700	-72.4284	-44.4656	-14.9505	-0.16976	-0.150959	3.3767	-0.0337751	0.0782972	0.000112108
131800	-72.1494	-48.8242	-14.0624	-0.536203	-0.479127	3.63243	-0.460764	-0.129421	-0.409175
131900	-72.3489	-48.6966	-14.5529	-0.282654	-0.165539	3.16833	-0.00526212	0.133348	0.364738
132000	-72.5471	-45.3465	-17.7496	0.103247	-0.00851479	3.63476	-0.0807506	0.0654645	0.292585
132100	-71.8167	-45.4669	-20.9336	0.476997	-0.216037	3.32602	0.131892	0.123296	-0.149756
132200	-72.4392	-41.9411	-21.1643	0.0597361	-0.0957969	3.33002	-0.0780549	0.282809	0.0192225
132300	-73.0662	-42.5594	-17.8964	0.12388	0.281481	3.73912	-0.0312131	0.141036	0.110384
132400	-72.277	-45.4871	-17.0886	0.0905199	0.37373	3.25644	0.345018	-0.379608	-0.0570076
132500	-72.7261	-44.9557	-13.7539	0.0783345	0.327758	3.64443	-0.468438	0.616619	-0.12565
132600	-72.364	-44.9843	-13.4287	-0.295874	-0.0244172	3.57626	-0.373372	0.0143419	-0.11084
132700	-70.5093	-44.3011	-13.7559	0.334522	0.00428055	3.38178	-0.077961	-0.0240024	-0.0340104
132800	-69.9705	-44.613	-13.0704	-0.287793	-0.191901	3.69732	0.120723	-0.223973	-0.288939
132900	-65.3209	-44.8382	-14.2449	-0.0775161	-0.230819	3.04932	-0.506507	-0.0980322	-0.223296
133000	-65.2529	-44.209	-14.0357	0.279246	0.141523	3.37686	-0.0681224	0.0583954	0.156581
133100	-65.7445	-49.5075	-10.6094	0.341793	-0.752862	2.91276	-0.0790455	-0.12322	0.0780315
133200	-73.03	-45.1469	-14.9177	-0.144764	0.318018	3.60957	-0.228175	0.496844	0.0220783
133300	-69.0629	-46.5907	-13.5387	-0.384058	-0.371489	3.28416	-0.0419174	-0.0511641	-0.181063
133400	-67.5635	-45.3425	-13.8806	0.578307	0.296872	3.37171	0.289041	-0.0113078	0.278043
133500	-61.0373	-44.5518	-13.6753	0.020453	-0.0727197	3.65446	0.155398	-0.159659	-0.0473947
133600	-66.3797	-44.313	-10.6886	0.267973	-0.483874	3.59645	-0.0324046	-0.0828913	-0.0452886
133700	-62.7002	-45.078	-14.6028	0.0594961	0.0389136	3.50778	-0.101631	-0.0890688	0.548436
133800	-65.6174	-46.4091	-17.0453	0.231218	0.258138	3.40437	-0.156259	0.278459	-0.0644095
133900	-64.46	-41.3597	-20.7663	0.0544341	0.0564566	3.56634	0.00653425	-0.102959	0.209461
134000	-69.8153	-40.3329	-20.3472	0.136628	0.497761	3.45251	-0.123391	0.199062	0.137849
134100	-66.627	-38.2894	-17.1468	-0.0658408	-0.299208	3.49943	0.152321	0.0682674	-0.169879
134200	-64.5977	-37.6984	-21.0895	0.458074	-0.147506	3.31761	-0.114142	0.343839	-0.122513
134300	-65.7571	-37.398	-20.9521	0.105806	0.36953	3.72503	0.11186	-0.153993	-0.0159617
134400	-69.1688	-31.5539	-20.9512	-0.161927	0.0183403	3.56103	-0.164653	-0.0444606	-0.161553
134500	-69.4545	-30.8445	-17.3231	-0.225746	0.576212	3.57833	-0.316938	0.137575	0.494939
134600	-68.5952	-31.5185	-16.8628	-0.0697869	-0.484279	3.39022	-0.00692749	-0.264045	-0.125089
134700	-76.8078	-30.7076	-17.6517	0.362874	0.00138208	3.48256	0.311655	0.438171	0.356149
134800	-73.2335	-30.8061	-14.133	0.300271	0.000795723	3.55151	-0.201726	0.27851	-0.0682992
134900	-72.4113	-28.7312	-10.2102	0.0904991	0.0337784	3.52099	-0.0202886	0.153592	0.00811598
135000	-68.8826	-28.5064	-10.0962	-0.329694	0.0525993	3.4486	-0.172218	0.204518	-0.179124
135100	-67.7254	-28.0314	-13.2608	0.122859	-0.161509	3.52148	0.162618	0.0256166	0.202325
135200	-65.4598	-27.9531	-9.53066	-0.232269	-0.141905	3.34193	-0.0878826	0.321547	0.27874
135300	-69.4442	-27.795	-13.8644	-0.232198	0.438959	3.74602	-0.125402	0.226793	0.0312477
135400	-69.8804	-28.1981	-13.6499	0.0525851	-0.168524	3.29904	0.166808	0.0560943	0.386338
135500	-64.2918	-26.8835	-10.4193	0.461142	0.135699	3.24969	0.0740397	0.0905603	-0.295475
135600	-62.0424	-27.9047	-9.40876	0.0554654	0.109202	3.47486	-0.0181134	-0.248892	-0.399661
135700	-65.8432	-27.2256	-10.1381	-0.016422	-0.2277	3.63398	-0.146381	0.167714	-0.212844
135800	-62.1775	-23.5209	-9.67707	0.0639582	-0.0217892	3.23712	-0.0889574	0.0117146	-0.115772
135900	-62.2621	-23.8565	-11.5147	-0.191188	0.227861	3.23881	-0.197125	-0.288017	0.0306924
136000	-63.1054	-24.2192	-10.3302	0.330407	-0.253888	3.60277	-0.168595	-0.0341361	-0.0326555
136100	-65.3177	-20.9584	-3.89471	0.234978	0.0186041	3.56675	0.0947366	0.0595665	0.138497
136200	-64.2173	-17.6728	-0.190852	-0.327278	0.172623	3.24124	0.17061	0.0637611	-0.397927
136300	-62.0934	-17.2649	2.69169	-0.0486776	0.0679253	3.34158	0.327342	0.196787	-0.205618
136400	-58.5748	-13.7262	3.50469	0.144218	0.0632676	3.80985	0.209519	-0.352069	-0.00845572
136500	-54.6572	-18.5307	3.65213	-0.0298457	0.0257903	4.02057	-0.0711688	-0.0877365	-0.0791683
136600	-55.4266	-14.0628	4.00451	-0.0153722	-0.152708	3.15381	-0.0445833	0.0309866	-0.0461823
136700	-54.7488	-16.8884	4.07955	-0.0309799	0.122458	3.53533	0.0982769	0.0949617	0.362
136800	-55.2573	-17.5258	7.06374	0.0241044	-0.224947	3.84916	0.144225	-0.07265	-0.128806
136900	-55.1269	-25.1354	6.44036	0.114997	-0.0238569	3.56107	-0.195614	-0.142027	0.0911146
137000	-54.1959	-30.587	7.41054	-0.155552	0.0743668	3.29816	-0.030583	-0.225182	-0.17733
137100	-61.5048	-28.2277	7.17877	0.478428	0.174244	2.95378	0.0349414	0.115041	0.0278632
137200	-62.7253	-27.9002	5.5216	0.388929	-0.114783	3.45094	-0.177628	-0.0448603	-0.332677
137300	-58.7041	-26.6366	0.563341	-0.202994	-0.160507	3.82267	0.12689	-0.0877692	0.136625
137400	-61.9873	-28.1677	1.15271	-0.151439	-0.245139	3.59683	0.037254	-0.206208	0.0112409
137500	-58.6544	-25.9201	0.0209103	-0.126213	-0.100082	3.28642	0.244813	-0.376767	0.257339
137600	-57.3804	-27.3982	-0.250919	0.16197	-0.0711112	3.5776	-0.307811	-0.116101	-0.215839
137700	-53.876	-27.1767	-0.18813	-0.0390841	0.418322	3.34832	0.0467109	0.228308	0.106182
137800	-52.0334	-27.2211	-0.686743	-0.00689699	-0.14415	3.52428	0.107987	-0.298432	-0.112196
137900	-54.9395	-27.8253	2.73781	-0.146325	-0.15972	3.0693	0.268201	-0.159499	0.055713
138000	-56.333	-24.0962	2.95862	0.488407	0.286537	3.05045	-0.12943	0.101892	-0.0907126
138100	-55.4525	-24.766	5.92842	-0.486728	-0.225652	3.5445	0.301556	0.250461	-0.604656
138200	-62.716	-23.8871	9.94204	0.125174	-0.100886	3.16102	0.215155	-0.476832	-0.00955083
138300	-60.1442	-20.107	10.5924	0.114796	-0.337643	3.27191	-0.0233834	-0.0901333	-0.103756
138400	-66.5279	-26.9593	13.7004	0.0540304	0.237024	3.37816	-0.141458	-0.111871	-0.134477
138500	-65.2946	-27.2494	14.4307	0.0444906	0.737441	3.47209	0.328485	-0.202352	0.0601572
138600	-55.4358	-27.3471	10.7763	0.0742056	-0.130985	3.61411	-0.228348	0.065889	0.0688875
138700	-54.8232	-30.96	10.8495	-0.228509	-0.00422354	3.38271	0.172506	-0.287847	0.467901
138800	-55.5391	-30.8845	12.2779	-0.657361	-0.0963426	3.9994	0.0161511	0.0045045	0.0672933
138900	-54.5123	-31.1001	13.7974	0.198901	0.0911117	3.60204	0.0268096	-0.169748	0.222401
139000	-55.0982	-27.9171	13.7787	-0.163266	-0.384187	3.27845	-0.0311605	-0.254215	0.00311776
139100	-55.1582	-26.7534	13.6742	0.0512013	0.348278	3.30912	0.0726443	0.289333	-0.115379
139200	-56.2122	-28.1836	14.0411	0.185328	-0.0606464	3.59944	-0.136174	0.0725382	-0.380983
139300	-59.5476	-27.8745	17.2971	0.36034	-0.081765	3.64019	0.227246	0.229577	-0.229932
139400	-57.866	-24.686	14.4147	-0.219091	-0.140537	3.52828	0.0437842	-0.0585979	0.293614
139500	-58.8562	-21.2848	13.0027	0.412755	0.162958	3.24291	-0.0746434	0.0738518	0.0613145
139600	-55.6317	-20.7509	9.9804	0.0319892	0.167077	3.51623	0.0617979	0.0877082	-0.119123
139700	-53.6018	-21.2215	14.6184	0.228541	-0.0716554	3.46133	0.168923	0.159909	-0.0962123
139800	-48.6003	-20.5069	14.9946	0.207726	0.278903	3.33373	-0.144145	0.0880661	0.243964
139900	-46.7526	-20.9672	13.7633	-0.0731167	-0.0176889	3.2859	0.0884542	-0.378107	0.0614279
140000	-41.7839	-20.3977	18.2209	-0.133732	0.0506201	3.42719	-0.0935504	-0.018985	-0.258399
140100	-42.3179	-21.0578	20.934	0.092469	-0.201163	3.35379	0.192524	-0.414084	0.0117459
140200	-45.1461	-20.5016	20.5958	0.223967	0.336728	3.39542	0.0779248	-0.0754254	-0.129844
140300	-43.9632	-24.2531	19.891	0.0910631	-0.0798219	3.32203	0.0082494	0.0233368	0.030263
140400	-45.7639	-24.0539	22.9846	0.641759	-0.104647	3.53041	0.351402	0.412706	-0.000586844
140500	-45.99	-24.4711	24.6522	-0.129586	-0.0362798	3.53955	-0.294521	0.494344	-0.0692339
140600	-47.8252	-24.7012	23.9597	0.203457	0.0616792	3.63634	0.0569423	-0.121816	0.30343
140700	-48.4449	-26.57	27.5851	0.114119	0.244484	3.47161	-0.221205	0.0197386	0.0672785
140800	-45.0652	-28.3372	23.7891	-0.0135579	0.344175	3.63472	0.437166	0.325648	0.309614
140900	-40.813	-24.3675	21.445	-0.132362	0.0480829	3.2482	-0.45361	0.170447	0.0211408
141000	-38.8086	-23.5461	20.5733	0.314799	0.770379	3.46386	0.298029	0.0239109	-0.106425
141100	-36.6857	-23.7463	20.6905	0.16041	0.124145	3.62572	0.0821691	0.158737	0.0160862
141200	-38.5089	-24.1309	23.8093	0.16301	0.0820786	3.63812	-0.0918582	0.00841963	0.0332319
141300	-36.7915	-28.1334	24.4085	0.13353	-0.0325876	3.09367	0.0389657	0.23911	0.06528
141400	-33.6434	-28.8681	24.482	-0.22592	0.251529	3.36867	0.237431	-0.0880315	-0.227774
141500	-35.2124	-31.4765	24.4133	-0.10601	-0.0871913	3.4713	0.115168	-0.182054	0.0643564
141600	-33.3928	-31.4309	20.6205	0.0426419	0.0941844	3.54703	-0.122962	0.0385607	0.134339
141700	-35.1233	-27.7409	20.3394	-0.336654	0.192439	3.39594	0.160104	-0.143896	0.172794
141800	-37.8148	-29.0645	20.7339	0.120199	-0.317564	3.28347	-0.424238	0.021217	0.158925
141900	-32.8493	-30.9878	24.4827	0.188056	-0.228677	3.47139	-0.297767	-0.448285	0.126714
142000	-38.4017	-32.5265	24.4959	0.2581	-0.0214015	3.49055	0.41389	0.227148	-0.137862
142100	-35.7416	-31.3425	24.0838	0.0130036	-0.403381	3.67105	0.202055	-0.103952	0.237606
142200	-33.7429	-31.3816	27.2569	0.27847	-0.35281	3.68544	0.0735223	0.0601085	-0.265032
142300	-33.4435	-31.0479	24.4789	0.261531	-0.00661761	3.47214	0.153913	0.22736	0.0184035
142400	-34.1318	-26.9409	21.5003	0.194831	0.10757	3.49194	0.138334	0.131011	0.10816
142500	-34.7615	-28.5939	20.7375	0.0885275	0.332516	3.9373	0.0880895	-0.222303	0.16404
142600	-35.4422	-27.3006	20.5991	-0.153108	0.166168	3.18915	-0.0261558	0.141006	-0.335703
142700	-37.415	-30.092	21.2086	-0.00561726	0.203811	3.6019	0.0322887	-0.306749	-0.225855
142800	-34.9295	-27.244	20.2632	0.0200684	0.222602	3.49992	0.331036	0.123978	-0.361099
142900	-33.415	-30.94	17.1561	-0.00553541	-0.264035	3.6932	-0.065918	-0.114458	-0.023702
143000	-34.1681	-30.961	18.092	0.318807	0.0361603	3.73187	0.0146661	0.0486999	-0.379783
143100	-37.8588	-32.3863	17.8118	0.191299	-0.183103	3.67658	-0.181515	-0.0717931	0.0534942
143200	-34.1779	-30.3892	17.9369	0.222181	-0.297754	3.51394	0.247518	0.0741698	-0.237653
143300	-34.2141	-21.7163	13.989	0.421858	-0.0284674	3.00057	-0.136115	0.0918973	0.064068
143400	-34.2491	-20.3572	11.3971	0.116004	-0.227538	3.12611	0.0271924	-0.0171005	-0.19142
143500	-34.4826	-20.5013	10.8153	0.0311076	0.0668355	3.62208	0.263495	0.103366	-0.550404
143600	-31.191	-21.271	16.2531	-0.0356556	-0.014127	3.57291	0.237402	-0.190113	0.141727
143700	-32.0433	-24.2767	20.4544	0.182228	0.170989	3.43414	-0.0284475	-0.113568	-0.0201116
143800	-30.6974	-24.3025	26.2716	-0.100684	-0.0683298	3.02189	-0.0426144	-0.000713815	-0.0963001
143900	-26.1753	-28.4238	24.2733	0.425398	-0.10458	3.63654	-0.124837	-0.0421965	0.0726035
144000	-24.21	-35.1674	25.408	-0.181027	-0.0535497	3.68433	0.189327	-0.194714	0.138465
144100	-27.3526	-34.7198	30.4894	0.110748	0.224729	3.54692	-0.186909	-0.0511923	-0.233219
144200	-28.0792	-34.7419	32.293	0.0059187	-0.189333	3.39555	0.19187	0.248214	-0.0641172
144300	-27.0202	-34.2576	27.8335	-0.153989	0.404016	3.46699	0.10754	0.264523	-0.494499
144400	-30.3842	-31.8433	31.1783	0.0605619	-0.270096	3.24827	-0.136813	-0.0808016	-0.114276
144500	-27.949	-34.2202	35.1273	-0.0386585	-0.351077	3.96508	0.190172	0.0382601	-0.123483
144600	-27.5105	-31.6545	34.4084	-0.0832051	0.548764	3.45538	-0.179166	-0.148307	-0.176137
144700	-28.9768	-30.6966	38.1914	0.15312	-0.616169	3.80804	0.0536323	-0.104501	-0.403567
144800	-31.4621	-30.8103	41.661	0.0988645	-0.131145	3.46551	0.0630892	-0.338591	-0.249348
144900	-29.7469	-31.2541	35.1226	-0.280714	0.327181	3.43905	0.102971	-0.175519	0.0624324
145000	-23.8845	-27.8417	37.0321	-0.301889	-0.0476279	3.7419	-0.0969754	0.145249	-0.225509
145100	-24.136	-24.2075	42.7794	0.313502	-0.330309	3.43206	0.327579	-0.211981	0.165767
145200	-21.6626	-28.1114	38.0139	-0.0491584	-0.186801	3.26473	0.0696517	-0.0165294	-0.131496
145300	-20.4306	-30.282	40.4007	-0.00461314	0.161123	3.26115	0.115446	0.10375	-0.0650579
145400	-21.2216	-34.9488	38.1694	-0.172736	-0.227496	3.48264	-0.205704	0.319432	0.0287608
145500	-24.2728	-33.6353	34.4283	0.365799	0.0674277	3.44806	0.187992	-0.408455	0.121054
145600	-24.1759	-34.4953	34.5348	-0.0563061	0.172503	3.19414	0.148139	0.0366129	-0.0546386
145700	-24.6112	-34.0892	33.2131	0.481588	0.281843	3.41811	0.0545443	-0.0819579	-0.117888
145800	-17.9767	-34.2619	31.3983	0.0751468	-0.122575	3.63688	-0.173926	-0.251405	0.188255
145900	-13.338	-30.1048	30.737	-0.160998	0.0811669	3.1218	-0.24223	-0.303646	0.531402
146000	-13.2944	-31.0727	33.8177	0.027569	-0.444531	3.50129	-0.0847032	0.356364	0.218242
146100	-14.8979	-30.9906	37.9792	-0.398461	-0.145281	3.39234	0.23645	-0.303289	-0.0992784
146200	-20.7113	-27.3455	39.2666	0.214959	-0.0938491	3.38412	0.256844	-0.256901	-0.305604
146300	-19.4786	-17.0868	41.6147	0.193486	-0.175746	3.5676	-0.0691325	-0.258567	-0.263016
146400	-24.2456	-16.6456	44.894	0.220919	0.040875	3.83259	0.692781	-0.153501	-0.407167
146500	-24.9483	-19.9421	45.2199	-0.164752	0.0713623	2.89541	0.271906	-0.125546	0.158407
146600	-27.3096	-19.1268	41.161	-0.358363	-0.00431887	3.57136	-0.161755	0.0974967	-0.117213
146700	-31.6032	-16.5887	41.3658	-0.0385507	-0.155227	3.37073	0.12873	0.214084	-0.244248
146800	-31.2779	-18.1531	41.8548	-0.195444	-0.236089	3.3621	-0.113825	0.220142	-0.117298
146900	-31.3551	-13.5086	41.5876	-0.137388	0.117156	3.14937	0.304021	0.110724	0.315903
147000	-29.9118	-13.1101	45.1224	0.264455	-0.311281	3.38015	-0.0712706	0.031158	-0.0284833
147100	-34.4999	-18.2	45.0637	0.225929	0.0804545	3.36483	-0.0250398	0.15897	0.0308079
147200	-36.4739	-13.4184	44.7148	0.251053	0.0759687	3.66061	-0.0450641	-0.0908299	-0.0209241
147300	-34.389	-14.4938	41.6852	0.141191	-0.0614605	3.47974	0.0169478	0.47862	-0.136912
147400	-33.549	-13.7801	40.786	0.220538	0.165421	3.3304	0.0179592	-0.174771	-0.142612
147500	-33.5324	-13.2014	41.4664	-0.165081	0.314766	3.53257	-0.334405	0.0981447	-0.379681
147600	-30.1211	-14.1624	41.3366	-0.234049	-0.10642	3.47973	-0.145738	-0.0956953	-0.10363
147700	-31.4614	-17.1935	42.3587	0.108481	0.143546	3.34011	-0.215784	0.0576489	0.00435426
147800	-31.3675	-21.3902	41.1531	0.336808	-0.0820411	3.42697	0.351439	-0.0920664	-0.157233
147900	-31.5382	-19.7796	41.7104	0.283793	0.0475714	3.1815	0.267334	0.202249	-0.0775455
148000	-30.6435	-21.3798	41.4975	0.0191956	-0.0393594	3.57252	-0.339403	-0.184794	-0.13436
148100	-34.2637	-21.3115	42.087	0.0200037	0.500119	4.24951	0.0602816	-0.0184664	0.0839528
148200	-34.9973	-17.8005	42.1116	0.0953576	0.468966	3.63373	0.323372	0.127055	0.319956
148300	-34.4604	-18.0223	41.7351	0.218612	0.183113	3.34042	-0.121819	0.599672	0.113125
148400	-35.5875	-17.6267	45.0866	0.190179	-0.101101	3.72847	0.0601789	0.339585	-0.201661
148500	-34.0986	-17.7708	45.5374	-0.0769729	0.13184	3.49529	0.208	-0.154772	-0.00600722
148600	-38.2205	-19.1045	45.2788	0.00962573	-0.00744125	3.11401	-0.137755	0.0400444	0.346257
148700	-37.7173	-20.2021	52.5647	-0.233581	-0.276749	3.553	-0.029272	0.0579121	0.0987999
148800	-38.4144	-20.5692	51.4178	-0.279703	0.377206	3.49871	0.226658	0.0717882	0.167951
148900	-30.7952	-17.7384	54.716	0.0540089	0.41707	3.39306	0.538983	-0.102266	-0.113336
149000	-26.8241	-19.792	55.1797	0.117525	0.142312	3.47045	-0.193187	-0.0770114	-0.163266
149100	-28.5702	-17.8149	54.5425	0.341673	0.260428	3.60732	-0.134781	0.0968896	-0.0158754
149200	-28.0905	-14.8504	52.3633	-0.212737	0.255806	3.5723	-0.0373359	0.0141435	0.0126438
149300	-27.2931	-14.4351	56.3334	0.0102106	-0.0183844	3.64325	0.026215	0.171198	-0.0972513
149400	-29.4371	-13.5239	52.383	0.0194859	0.0264032	3.72987	-0.0610155	0.136176	0.0539497
149500	-31.0534	-17.1882	51.176	-0.265454	-0.0336812	3.74072	0.0233489	0.136189	-0.0854813
149600	-34.1091	-18.3313	52.107	-0.0582905	0.0230357	2.98039	0.0583558	-0.221901	-0.0507015
149700	-33.5987	-13.7046	51.9023	-0.0654456	0.208264	3.20282	0.153754	0.0172455	0.193323
149800	-35.4744	-13.3949	52.0564	0.317241	-0.0844781	3.88624	0.292593	0.334594	0.159007
149900	-35.4332	-9.50886	52.3286	0.126584	0.0906163	3.72762	-0.0206249	0.30787	-0.109645
150000	-32.3521	-6.4222	51.5881	-0.321171	0.115298	3.65509	-0.147195	-0.114708	-0.103622
150100	-28.6334	-7.1106	51.48	0.0717213	-0.391565	3.36581	0.194619	-0.1034	-0.146
150200	-27.7734	-6.56363	53.7108	0.150159	0.00859649	3.09563	-0.0977685	0.0320426	-0.0698799
150300	-23.4782	-6.62282	56.1962	-0.393474	-0.700663	3.5166	0.165794	-0.125811	0.320445
150400	-27.3827	-6.16153	56.0998	0.0915399	-0.319558	3.95853	0.118919	-0.427979	0.339444
150500	-30.5023	-3.68777	56.0901	0.199295	0.0977646	3.81746	0.142277	0.104056	0.212883
150600	-31.2355	3.3694	59.7623	0.289601	-0.0936329	3.83492	-0.0728339	0.272634	-0.187514
150700	-35.6832	2.75679	58.8923	-0.0448058	-0.0328669	3.55578	0.190684	-0.120137	0.241401
150800	-36.728	3.48937	55.353	0.381335	-0.101732	3.78549	-0.0546528	0.0633791	0.0798022
150900	-34.6863	0.152131	53.5806	-0.094356	0.325125	3.5538	0.218638	0.297196	0.0977365
151000	-30.5216	0.627887	52.0435	0.251067	-0.315952	3.18099	0.276513	-0.182771	-0.166986
151100	-31.3911	4.24056	49.4152	-0.0418898	-0.283306	3.3347	0.121456	-0.00715276	0.0969095
151200	-28.1128	4.22171	48.6834	-0.038568	-0.114766	3.6057	0.00633776	-0.0408774	0.00115772
151300	-24.2046	6.60749	49.8284	0.36429	0.13924	3.17763	0.25276	-0.238772	0.211093
151400	-21.8146	2.9577	49.1145	-0.082682	-0.0895895	3.77702	-0.302528	0.0336726	0.0572693
151500	-24.7207	0.42043	47.3559	-0.0222983	-0.400307	3.82476	-0.0166166	-0.07423	0.0835007
151600	-24.4504	0.387881	44.2587	0.233071	0.137863	3.65246	0.343385	-0.0299894	0.244791
151700	-28.0355	-3.16453	44.7359	-0.0797288	-0.0428966	3.10603	0.15756	-0.0856477	-0.411225
151800	-28.036	-4.23969	45.1021	0.00046397	-0.131513	3.77304	-0.079936	0.363032	-0.123936
151900	-28.2404	-10.4415	47.3359	-0.248452	-0.0991712	3.10169	0.445193	-0.18659	0.0849166
152000	-23.6798	-11.3031	48.0122	-0.0815472	0.153646	3.27165	0.373774	0.0361533	-0.242723
152100	-24.6896	-13.9201	47.4529	-0.214011	-0.0699428	3.32073	0.0755936	-0.00149372	-0.146133
152200	-25.1405	-13.5057	49.0652	0.00887702	-0.377589	3.3066	0.0676614	0.0253331	0.0789298
152300	-20.8974	-13.8327	47.9783	0.369149	0.260218	3.87183	0.119812	0.225335	0.197938
152400	-21.2082	-14.5453	51.5029	0.140325	-0.162585	3.85379	-0.0113432	0.0807573	-0.123906
152500	-20.3422	-12.9476	51.9902	-0.107433	-0.279105	3.71908	0.0446658	-0.331516	0.603392
152600	-16.5308	-14.2207	47.996	0.197972	0.803396	3.73088	0.0656212	0.0989148	-0.340376
152700	-21.2719	-10.4278	49.7325	0.0629376	-0.273861	3.60304	-0.162917	0.282453	0.391671
152800	-24.8389	-11.2959	48.9307	0.210662	-0.0379746	3.36257	-0.02034	-0.0225175	-0.106031
152900	-24.3746	-10.2594	48.8349	0.0419217	0.494183	3.52646	0.106809	0.226223	0.168267
153000	-18.6367	-10.4225	49.0417	0.290272	0.354274	3.48582	-0.121981	-0.20317	-0.318817
153100	-15.3423	-10.8665	51.9439	0.208925	0.0569396	3.48904	0.0393698	0.206217	0.467672
153200	-12.7759	-10.6791	48.8798	0.0170447	0.169116	3.96752	-0.141291	0.00671234	0.270576
153300	-17.8371	-14.1381	52.6162	-0.241188	-0.136378	3.44591	0.144882	-0.182919	0.121156
153400	-19.6537	-20.5585	52.3996	0.369484	-0.27541	3.70636	-0.371415	-0.157057	-0.192665
153500	-20.537	-17.241	52.2692	-0.0211883	-0.0857063	3.49617	-0.31533	0.400842	0.134373
153600	-18.0422	-17.2124	53.7611	-0.382477	0.00340188	3.26477	-0.29066	-0.0752655	-0.057988
153700	-17.3036	-23.4958	54.8442	0.0289832	-0.0477598	3.57715	0.11075	0.0848503	-0.0617955
153800	-17.3118	-24.2743	55.5154	-0.107199	0.00410295	3.56742	0.233645	0.0165388	0.189563
153900	-24.7292	-21.4998	55.7647	0.283078	-0.124225	3.24149	-0.152661	-0.118988	0.185781
154000	-24.2976	-21.2616	51.7118	-0.0548783	0.143087	3.36061	0.171929	0.207233	0.352413
154100	-27.6273	-23.7664	48.8219	0.287788	-0.307655	3.52974	-0.0476705	0.0670354	0.309682
154200	-27.1347	-23.5982	52.3586	0.0568223	0.18533	3.78696	-0.0459801	-0.0933711	-0.159282
154300	-28.0692	-24.4935	45.8718	0.430355	-0.124099	3.53281	0.133983	-0.285689	-0.220879
154400	-26.6075	-20.5139	42.0902	0.0080738	0.193177	3.60395	-0.0903944	-0.123838	-0.191566
154500	-23.4273	-21.253	37.2103	-0.163148	-0.111781	3.81407	0.113491	-0.028341	-0.0674125
154600	-23.6619	-17.1304	41.7896	0.00615438	0.486387	3.50952	-0.0536465	-0.0768467	-0.294191
154700	-20.5805	-17.5934	40.2779	0.141146	-0.316172	3.18689	-0.165841	-0.103115	-0.0792752
154800	-20.7847	-18.4957	44.2183	-0.24675	0.0551348	3.53854	0.103635	-0.101234	0.0583459
154900	-21.4373	-17.2092	45.6628	-0.0767212	-0.295313	3.3903	-0.0726018	-0.330244	-0.0230967
155000	-24.6463	-16.9844	44.9623	0.167892	-0.116477	3.55845	0.146392	0.0411619	0.153429
155100	-27.7664	-15.935	44.9996	-0.167589	-0.434645	3.52781	0.346551	-0.351378	0.126765
155200	-27.5529	-18.5404	44.8703	-0.375754	-0.0479518	3.71113	-0.219414	-0.0968236	-0.140435
155300	-24.9456	-24.5863	45.1972	-0.0103846	-0.0486555	3.21733	0.332152	-0.249911	-0.0378252
155400	-23.6603	-23.6169	45.7189	-0.0957525	-0.295468	3.32908	-0.124153	0.173572	-0.240544
155500	-27.8209	-23.6917	43.2313	0.253287	0.028357	3.60297	-0.125591	-0.62335	-0.12473
155600	-34.1632	-23.4394	41.4018	-0.0836021	-0.0704139	3.55449	-0.0758445	-0.0676185	0.242087
155700	-37.7587	-24.179	47.0847	-0.0942408	-0.156176	3.47019	0.294269	0.167122	-0.0285765
155800	-36.8268	-24.5411	48.1173	0.323032	0.292341	3.56362	0.237674	-0.215253	-0.30583
155900	-39.2255	-24.4854	44.6476	-0.0637415	-0.39672	3.44228	-0.223042	-0.171211	0.105236
156000	-42.089	-28.1588	45.2644	0.0189851	-0.00320872	3.7552	0.121066	-0.0395504	-0.058959
156100	-39.3613	-28.0376	41.5257	0.224566	0.0149351	3.22022	0.262763	-0.0882212	-0.197663
156200	-33.8257	-27.7034	38.5872	-0.16303	0.730918	3.14355	0.00471448	-0.180143	0.167051
156300	-33.3991	-24.186	38.4206	0.439183	-0.00468882	3.35383	0.355596	-0.147728	-0.0871896
156400	-31.6317	-23.9397	42.1054	0.000818831	0.529172	3.7459	0.162625	0.15109	0.0816518
156500	-30.9957	-19.044	41.4351	-0.0711967	0.105125	3.63605	-0.00102496	0.0384878	0.255459
156600	-30.8809	-17.5335	43.6836	-0.0832534	0.16698	3.46619	-0.101071	-0.377513	0.310642
156700	-22.8244	-17.034	44.6814	-0.0899421	-0.318786	3.58477	-0.0841676	-0.054454	-0.225561
156800	-24.9182	-17.6839	46.1154	0.00102714	0.0851311	3.44645	0.360458	-0.00480384	-0.0342898
156900	-24.4355	-16.6787	44.1418	0.126601	0.288864	3.35879	-0.359025	0.266585	0.0882731
157000	-28.0253	-17.2974	44.1683	-0.23541	0.0716596	3.43895	-0.282612	0.11474	0.0892023
157100	-31.3669	-17.0201	46.3312	0.00379959	0.232517	3.22262	0.0597794	0.171731	-0.0563495
157200	-31.3907	-21.4792	48.5753	-0.344513	-0.235123	3.46949	-0.102051	0.132974	0.17388
157300	-26.7505	-20.7578	48.2368	0.459387	-0.0369134	3.38418	-0.0226977	-0.0690783	0.0560659
157400	-29.2267	-24.3195	48.0778	-0.308752	-0.0200505	3.01517	-0.259311	-0.0428794	-0.163855
157500	-30.8444	-27.4028	48.7891	0.232113	-0.0551073	3.79374	-0.127342	-0.0486682	-0.199351
157600	-31.5222	-27.412	47.94	-0.303	0.0888476	3.30254	-0.23989	-0.394153	0.0367065
157700	-27.1692	-30.8149	48.3735	0.0687615	-0.119023	3.63026	0.00628522	0.0792351	0.0913347
157800	-28.3462	-30.3269	48.7956	0.0597918	0.0888956	3.3537	0.281747	0.0359595	-0.147568
157900	-28.2271	-31.4378	46.2507	0.0447022	-0.156202	3.49521	-0.0247086	0.124703	0.128941
158000	-24.3993	-30.8935	40.8222	0.338962	0.149774	3.38019	-0.019354	0.349725	-0.252254
158100	-24.797	-32.3671	41.3217	0.186101	-0.00621709	3.5843	0.153812	-0.167204	-0.407527
158200	-24.932	-31.7836	41.4742	0.125944	0.187148	3.2153	0.286404	0.453086	-0.281988
158300	-23.8488	-35.7745	41.0494	-0.0638491	-0.0853807	3.54136	0.145403	0.136696	0.0580274
158400	-24.1332	-34.8721	31.0225	0.33622	0.0611022	3.71167	-0.233837	0.0562828	0.0261431
158500	-24.7373	-34.8523	34.1758	0.229495	-0.346279	3.85859	0.226564	-0.117064	-0.039337
158600	-24.0171	-30.3543	30.7976	0.061686	-0.0708462	3.29205	0.383174	0.133939	0.0944794
158700	-23.8419	-30.5135	30.8378	0.0378064	0.00527398	3.63924	-0.212985	-0.0441991	0.185733
158800	-23.9133	-31.7066	37.6921	-0.138775	0.137174	3.88571	0.36862	-0.232617	0.315387
158900	-23.469	-34.979	38.0686	0.035393	-0.338335	3.40874	0.271293	-0.000892177	-0.196508
159000	-24.881	-32.4098	38.1274	0.021433	0.196363	3.37042	-0.0545628	0.284036	0.0102701
159100	-24.3379	-30.7996	40.4663	-0.36093	-0.463446	3.34522	-0.304725	0.0409276	-0.30326
159200	-26.018	-31.049	42.0649	-0.0220464	-0.261234	3.50925	0.114237	0.0481138	-0.0468997
159300	-27.2837	-31.2318	41.6257	-0.363667	-0.0873013	3.48808	0.290199	-0.324007	-0.155757
159400	-20.6711	-30.3685	39.4301	0.0140118	0.139488	3.7628	-0.153298	0.0815715	0.0220948
159500	-20.9289	-31.2022	37.9146	-0.0744635	0.112477	3.72257	0.329498	-0.0942259	0.455621
159600	-20.3629	-29.1979	41.8848	0.0242267	-0.00246403	3.72511	0.0431694	0.0832586	0.0892869
159700	-22.6048	-27.7872	41.782	0.281425	-0.459699	3.22487	-0.0904577	0.0343108	0.201504
159800	-21.4178	-27.8968	39.0277	0.0114125	0.412585	3.5647	-0.214902	0.139594	0.111725
159900	-17.6697	-28.7994	41.8514	0.149571	-0.263384	3.30616	-0.179766	0.451077	-0.207991
160000	-17.3845	-28.1063	41.0817	0.159066	-0.153604	3.70253	0.188963	0.148818	0.283891
160100	-17.1806	-27.8612	36.2619	0.111113	0.00761637	3.85102	0.164592	-0.121408	-0.0535654
160200	-21.6037	-28.1636	35.2697	-0.186309	-0.0689614	3.15456	-0.137888	0.111949	-0.0406651
160300	-21.6659	-27.1613	34.272	-0.196896	0.196452	3.57417	-0.0100306	-0.191088	0.0474268
160400	-20.1274	-32.4187	31.3682	0.466148	-0.0170527	3.43622	-0.172158	0.0217157	-0.233286
160500	-20.9611	-30.7799	30.4979	-0.151066	0.24304	3.16579	-0.0778624	-0.122177	0.167746
160600	-20.4605	-30.035	35.6984	-0.256813	-0.123086	3.28528	-0.128181	0.0455561	-0.00502566
160700	-20.6524	-33.9392	33.9942	-0.0220315	-0.13657	3.40658	0.0545575	-0.255531	0.357603
160800	-20.9453	-33.0276	34.1206	-0.227029	0.0125909	3.22278	0.118251	-0.129475	0.0156526
160900	-20.4571	-31.7676	38.2534	0.197737	-0.0761774	3.42473	-0.0943915	0.144308	-0.240899
161000	-21.8349	-34.4101	37.4627	-0.113194	-0.00742886	3.46774	0.161369	-0.0150051	-0.062229
161100	-21.5111	-23.7275	37.7008	0.421779	0.176823	3.5714	-0.185129	0.0593637	-0.00942475
161200	-19.7595	-21.234	31.321	0.108739	0.0895002	3.21351	0.332306	0.248375	0.150386
161300	-19.7142	-21.0286	30.3843	0.121433	0.161353	3.69313	0.152433	-0.064574	-0.076125
161400	-19.6997	-21.1291	31.7848	0.28312	-0.106684	3.19262	0.268077	-0.0685479	0.0902152
161500	-20.5047	-21.9063	27.1416	-0.19951	0.00218852	2.80748	0.193609	-0.154471	0.170621
161600	-24.504	-20.2613	27.5373	0.184691	-0.275469	3.41616	0.213703	0.139525	0.112265
161700	-23.3608	-24.9659	27.419	-0.0684831	0.0441116	4.03789	-0.413037	-0.455189	-0.252898
161800	-25.4729	-24.416	27.9482	-0.00722658	-0.019123	3.35456	0.058476	0.207508	0.264838
161900	-20.2875	-24.6531	25.002	0.121201	-0.14422	3.58459	0.123098	0.0196608	0.0922577
162000	-21.2497	-23.9229	21.0566	-0.125156	-0.316872	3.78272	-0.23848	-0.180039	-0.139478
162100	-20.5431	-23.6328	27.2737	-0.0658542	0.0352207	3.46757	0.277768	-0.137401	-0.141343
162200	-24.0092	-24.2944	28.7542	-0.151835	0.343284	3.70379	0.0649887	-0.225174	0.29858
162300	-24.0249	-19.3492	27.6638	0.533055	-0.14167	3.31817	-0.297039	-0.125041	-0.109555
162400	-21.232	-21.7342	27.9259	0.17449	0.828797	3.79874	-0.0897535	-0.0819968	-0.0389201
162500	-20.6588	-24.6978	24.1969	0.090846	-0.0816284	3.96082	-0.242387	-0.113057	0.0911976
162600	-16.5615	-21.3197	28.2283	0.159327	-0.25026	3.59169	-0.122857	-0.0215668	-0.498
162700	-13.6083	-24.2496	23.7575	-0.204962	-0.274457	3.33367	0.152077	-0.399341	0.0354633
162800	-18.0176	-24.7703	20.6025	-0.0113857	0.020637	3.64322	0.219043	0.679892	-0.337877
162900	-18.1358	-28.1733	17.641	-0.149142	-0.119172	3.61706	-0.111655	-0.133076	-0.149941
163000	-15.9015	-27.9654	13.562	0.265426	-0.272368	3.50423	0.0796329	0.149416	0.0442438
163100	-20.9185	-27.6682	16.0228	0.401051	0.216468	3.6839	-0.207219	-0.0512248	0.0281332
163200	-20.9241	-28.2539	14.5329	-0.246582	0.255899	3.20881	0.479691	-0.0955248	0.0816855
163300	-17.3427	-28.2153	17.6646	0.384165	0.0424385	3.81904	0.141539	-0.153812	-0.140216
163400	-17.0571	-27.3824	16.5389	0.0778765	0.0939729	3.43314	0.0158662	0.17047	0.193597
163500	-13.804	-24.3717	16.98	-0.0477491	0.0338976	3.06806	-0.12055	0.148919	0.00232222
163600	-14.433	-23.7488	13.6135	0.312628	0.194291	3.36472	0.121795	-0.152502	-0.050045
163700	-14.2112	-24.3106	19.3408	0.435533	-0.0633713	3.70286	0.00829917	-0.0849301	0.146269
163800	-17.3432	-26.8047	17.2012	0.322366	-0.395942	3.3522	0.0973631	-0.190576	-0.0184132
163900	-17.7186	-27.7674	20.1157	-0.187512	0.196528	3.51411	0.0266731	0.211707	0.125825
164000	-20.8127	-28.1102	20.3871	0.0341079	0.0755473	3.35848	-0.0497041	-0.113608	0.196562
164100	-20.2555	-27.2313	17.0822	-0.309306	0.20249	3.35546	-0.277277	-0.0851833	0.204553
164200	-23.9666	-27.4661	17.9162	0.51888	0.396933	3.4485	0.0145033	0.462755	0.366426
164300	-24.6156	-24.345	17.4962	0.0871206	0.0303942	3.64844	0.152038	0.00964514	0.0851299
164400	-20.5779	-18.4273	21.0733	-0.361572	0.356067	3.88127	0.117444	-0.0172709	0.0968225
164500	-22.1152	-17.6789	20.9408	0.0247294	-0.322592	3.71084	0.0364264	-0.101997	0.20765
164600	-20.3883	-14.5149	20.5862	-0.178253	0.177983	3.19064	-0.188422	-0.0734629	0.131067
164700	-17.5256	-14.1481	21.1574	-0.146231	-0.0835753	3.53526	-0.505948	0.182165	0.247391
164800	-17.2439	-13.356	21.2816	0.0146563	-0.0197703	3.17801	-0.260656	-0.142191	0.141277
164900	-17.6426	-13.4989	21.5055	-0.173947	0.070164	3.64508	0.165389	0.163224	-0.107966
165000	-24.3868	-13.9248	17.8864	0.0403279	-0.04429	3.3467	0.195325	-0.059514	-0.192425
165100	-24.7363	-14.9592	17.6911	0.422271	0.0320761	3.47518	0.0756831	0.0504112	-0.0840114
165200	-24.2104	-20.9782	16.4764	-0.174862	0.0589562	3.62257	0.348287	0.253043	0.279412
165300	-24.1779	-25.1637	16.3666	-0.201452	0.122747	3.55017	-0.0207147	-0.0143866	0.0493317
165400	-20.1569	-20.7448	17.8201	0.0277879	0.701325	3.66084	0.00506378	0.250925	0.0705405
165500	-20.3302	-24.7028	18.9865	-0.346854	-0.167318	3.55407	0.152695	0.296522	-0.211628
165600	-21.6585	-24.9783	13.9843	0.0688707	-0.148718	3.36191	0.392792	0.0250276	0.228222
165700	-21.4555	-24.5982	14.2534	-0.237136	-0.220546	3.70645	0.103055	0.0269381	-0.0317027
165800	-22.2124	-20.0519	10.384	0.512874	0.259541	3.70247	0.300245	-0.0638843	-0.332402
165900	-20.6301	-21.1339	10.8665	-0.12936	-0.204054	3.80882	-0.0538252	-0.0505617	0.126676
166000	-17.492	-23.5537	6.52001	0.334191	0.100391	3.34684	0.0405145	0.174844	-0.151766
166100	-13.7569	-23.3986	7.7778	-0.0664198	0.147835	3.25917	-0.0239709	-0.0994512	0.325582
166200	-13.4634	-23.9669	5.70855	-0.0620517	-0.189459	3.66053	0.355757	0.0882259	-0.118627
166300	-14.1988	-24.741	11.7486	0.0887129	-0.00416698	3.61194	0.242465	0.292566	0.368594
166400	-13.4212	-24.1663	10.0712	-0.237513	0.233705	3.08909	0.015135	-0.207965	0.244797
166500	-14.043	-27.1461	14.1328	0.042284	-0.221517	3.212	-0.0194108	-0.405572	0.00552476
166600	-13.4019	-27.0894	10.2351	0.0394396	0.0754909	3.35806	0.365447	-0.274472	0.059235
166700	-14.3097	-25.1895	9.66842	-0.417414	0.614485	3.12036	0.138449	0.104505	0.348895
166800	-17.3145	-24.9159	9.46107	0.0690112	0.116633	3.76101	0.309777	-0.184461	-0.0682042
166900	-21.194	-24.7175	13.9703	-0.218212	-0.0630052	3.50331	-0.252418	-0.131877	-0.0254887
167000	-20.8647	-23.9894	15.5221	-0.32276	-0.857708	3.44562	-0.149394	-0.219228	-0.157856
167100	-24.7019	-23.3968	17.1532	0.0494078	0.0887887	3.44319	0.11656	0.0514913	0.0365823
167200	-25.0332	-24.138	20.2442	0.238116	-0.220948	4.03223	-0.0366856	-0.114302	0.369222
167300	-24.0744	-23.5044	17.9031	0.349801	0.131775	3.83779	0.113549	0.118425	-0.270487
167400	-19.8671	-27.7656	14.4296	0.255445	0.292972	3.51865	0.404326	-0.142336	-0.192523
167500	-16.8207	-27.0308	13.5838	-0.0346482	0.367057	3.10721	-0.0794083	-0.116524	-0.126018
167600	-18.1899	-27.2788	17.4517	-0.216645	-0.358268	3.47098	-0.0273312	-0.194116	0.0328148
167700	-16.7615	-23.3009	14.0943	0.20147	-0.159453	3.67225	-0.150187	0.0412497	-0.135067
167800	-15.3646	-20.627	13.2389	-0.180887	-0.0984653	3.78405	0.181998	-0.140557	-0.216536
167900	-10.4564	-25.1585	13.9683	-0.618541	0.27288	3.30606	-0.185658	-0.146039	0.0789723
168000	-13.3527	-24.3476	12.7727	0.389828	-0.00475714	3.64841	0.338334	0.146165	0.13614
168100	-17.1567	-24.0507	16.6868	0.123238	-0.31226	3.73739	0.273828	0.376141	0.00904019
168200	-14.1353	-20.8249	17.5004	0.126069	-0.0926553	3.67004	0.208816	-0.154952	-0.172572
168300	-17.151	-20.8464	16.5296	0.132753	0.0114114	3.34379	-0.339311	0.108555	-0.255113
168400	-17.4846	-16.1752	16.7033	0.0165797	0.328612	3.41708	0.103202	0.18505	-0.200035
168500	-14.2165	-16.257	20.9599	-0.0731463	0.297055	3.55961	-0.183798	-0.241446	0.371245
168600	-14.4572	-17.656	25.0121	-0.552041	-0.254843	3.42901	-0.0494822	-0.0421217	-0.171326
168700	-13.8149	-11.1427	24.861	-0.00693347	-0.152598	3.32999	-0.36405	-0.215512	-0.0144966
168800	-14.2973	-14.4353	24.4996	0.0495762	-0.332712	3.69711	0.0483761	-0.0880883	-0.0816994
168900	-11.4146	-10.941	24.1801	-0.244906	0.0520566	3.41035	0.248967	-0.138148	0.0174624
169000	-8.72765	-10.2187	24.1766	0.173275	0.15516	3.72967	-0.0660549	0.140851	0.146428
169100	-10.9946	-8.27509	24.3681	0.0441238	0.132013	3.36333	0.182601	0.220068	-0.00759347
169200	-10.2948	-10.3171	22.0756	0.0657682	-0.0263205	3.34695	0.175656	0.113929	-0.0183075
169300	-15.0747	-7.27659	20.7209	-0.336853	0.280846	3.08675	0.00788268	-0.0707232	-0.114079
169400	-13.3516	-6.80002	23.9042	0.0842491	-0.0476408	3.45835	-0.247951	0.300055	0.0875766
169500	-11.6878	-14.2901	24.1278	0.0452008	-0.0529798	3.19782	0.356199	-0.408057	0.0590266
169600	-13.2355	-10.1385	20.6075	-0.0748725	-0.0635611	3.57939	0.039044	0.371688	0.059745
169700	-14.0208	-3.4231	16.1662	-0.113415	0.11355	3.52448	-0.0519716	0.225732	-0.03767
169800	-17.7129	-3.89234	13.5438	0.0990716	-0.126686	3.35695	-0.0321851	-0.0104048	0.0815434
169900	-20.4938	-6.57157	14.1985	-0.473973	-0.0038124	3.28579	0.0782126	0.365195	-0.0384081
170000	-20.956	-10.3829	10.2608	0.0763978	-0.0303504	3.37046	-0.156478	-0.239035	0.0260795
170100	-21.0307	-10.9338	7.66986	-0.161487	0.129327	3.24666	-0.0277019	-0.0185171	-0.289252
170200	-20.807	-7.09185	8.70132	0.146546	-0.00584537	3.73878	-0.176987	0.0319306	0.153559
170300	-14.0255	-7.61402	10.0826	0.0150088	-0.147413	3.61973	-0.0945445	-0.112776	0.0856439
170400	-11.2434	-7.03392	10.6667	-0.0962453	0.54625	3.13635	-0.312264	0.0324881	-0.225431
170500	-13.5662	-7.99673	17.4176	0.0847823	0.16509	3.25571	0.375641	0.0226548	0.134353
170600	-16.5876	-6.38571	14.624	-0.352663	0.0150468	3.40883	0.109392	0.107453	-0.27633
170700	-17.6383	-8.38501	13.575	0.0777694	0.286825	3.26339	-0.166697	0.142099	0.0570946
170800	-17.2933	-7.26587	15.7981	-0.0295882	-0.126628	3.56261	0.293773	-0.126271	0.261921
170900	-21.2397	-3.8404	17.1599	0.0245173	-0.0945514	3.24501	0.255739	0.204249	-0.0188104
171000	-19.7577	-10.1974	17.251	-0.076689	-0.177601	3.54274	0.222051	-0.044621	-0.074851
171100	-24.3332	-10.0249	9.94063	0.197795	0.00676043	3.51402	0.471775	0.373684	-0.109278
171200	-24.0982	-5.09164	10.1886	0.356339	-0.0298543	3.53753	-0.161515	0.0231517	0.0259369
171300	-20.2969	-1.57059	7.32976	-0.243534	-0.235716	3.3729	-0.254691	0.0316602	0.0542523
171400	-24.711	-4.14041	10.2894	0.140133	0.00778558	3.727	-0.221522	0.122799	-0.0773125
171500	-31.4063	-3.13017	13.1475	-0.102162	0.0976287	3.42299	0.0540019	0.0638091	-0.0292513
171600	-31.1034	-1.89346	13.8775	-0.142596	-0.103553	3.75864	-0.159083	-0.238853	-0.0524852
171700	-31.2741	-4.88423	13.4908	0.03581	0.0202711	3.46616	-0.010406	-0.437077	0.0769227
171800	-31.6588	-3.01229	16.5094	0.1221	-0.173684	3.59056	0.17066	0.168148	-0.224108
171900	-35.3566	-3.01291	16.8432	-0.046637	0.19952	3.6554	0.155631	-0.304635	-0.0876734
172000	-30.7437	-3.20821	16.4408	0.0414875	0.252379	3.3385	-0.317321	-0.317973	-0.230625
172100	-33.6091	-3.36708	10.5658	0.158946	-0.158133	3.39732	0.0323197	0.0947015	-0.0362041
172200	-34.9757	2.80637	14.533	0.0572673	-0.101786	3.81759	0.0270649	-0.130438	0.230673
172300	-34.4333	4.67827	2.88373	0.169091	0.109419	3.42771	-0.229747	0.0678439	0.19243
172400	-34.6666	4.53872	-0.745935	0.0326808	0.028596	3.93112	0.261332	-0.0981697	0.243332
172500	-31.5182	3.62801	-0.536298	-0.341116	0.154538	3.27228	0.105824	-0.102476	0.0617305
172600	-35.1447	3.49556	1.36166	-0.053179	-0.0299365	3.29131	0.069805	-0.154467	-0.145205
172700	-37.519	0.899331	3.55481	0.297823	0.18886	3.51385	0.254965	0.0201226	-0.0763414
172800	-37.2447	-0.120943	3.90757	0.250657	-0.0268691	3.76772	0.0756563	-0.198113	0.0954009
172900	-35.0974	0.0653453	3.5318	0.146026	0.026378	3.37965	0.0786356	-0.265171	0.147612
173000	-34.187	-0.227386	-0.704347	0.329629	-0.0370244	3.63187	-0.0346968	-0.0624402	0.260652
173100	-34.7884	0.824412	-0.174543	0.0133725	-0.0925058	3.80362	-0.328979	0.0403615	0.0402328
173200	-34.8021	2.69406	6.64987	0.377857	0.105236	3.42311	0.0432202	0.0686102	0.212623
173300	-35.0161	2.59516	10.3617	0.0137033	-0.247447	2.88909	0.0318155	0.0293678	0.378965
173400	-34.9421	3.44833	15.7686	-0.18477	-0.136347	3.27219	-0.249257	0.192559	0.160148
173500	-34.7331	0.0427646	20.0329	-0.261167	0.253731	3.63232	-0.016676	-0.158209	-0.201739
173600	-35.1651	-0.855441	21.6568	0.195576	-0.242936	3.57992	0.0543477	-0.0925924	-0.0152999
173700	-30.8688	-0.390464	23.857	0.175945	-0.00527456	3.38527	-0.0105402	-0.0403897	-0.255358
173800	-31.0736	0.395923	31.8496	0.261579	0.181943	3.67824	0.254813	-0.152674	0.199222
173900	-31.5679	0.562709	31.3591	-0.0145974	0.305648	3.79614	-0.203379	0.136155	-0.0750483
174000	-29.6888	0.343494	34.8019	0.155957	-0.0961905	3.40316	0.225429	0.28738	0.0675266
174100	-27.7344	-6.65104	38.9251	-0.194583	0.0854135	3.74859	0.227845	0.143193	0.146839
174200	-24.6639	-3.51905	41.8033	0.131952	0.23654	3.65816	0.0908905	0.0324255	0.180468
174300	-27.1345	-3.74759	41.1381	-0.560771	-0.163732	3.28575	-0.234094	0.0968586	0.206603
174400	-28.3906	-3.54155	42.084	0.5747	-0.0400753	3.62943	0.0425578	0.080829	-0.0625425
174500	-23.9344	-3.00831	41.2111	0.261622	-0.26579	3.46165	0.137751	-0.188064	-0.0234761
174600	-26.7608	-2.9568	41.4399	0.0311315	0.21676	3.70604	0.135755	0.0446096	0.371198
174700	-27.9595	-3.41439	42.3612	0.28638	0.355628	3.66344	-0.13804	0.545114	0.108418
174800	-27.59	0.720631	41.5462	0.253509	0.0329023	4.07459	0.12455	-0.151551	-0.124978
174900	-35.0245	3.14239	40.7583	-0.183321	-0.104734	3.45956	0.0319275	-0.392168	0.018044
175000	-34.9961	2.91471	44.0848	-0.657611	-0.00938044	3.48253	0.198456	-0.0645137	-0.0603255
175100	-35.0611	0.771774	38.4034	0.177182	0.0224178	2.97357	0.334456	0.222128	-0.123921
175200	-37.7778	-5.11021	34.5446	-0.343227	0.354451	3.46449	0.202999	-0.131314	0.0578544
175300	-38.3793	-1.59908	34.2773	0.358291	0.136125	3.25449	0.319838	0.167907	-0.174103
175400	-33.3132	-0.66185	34.8294	-0.10715	-0.0734496	3.62339	-0.0208826	-0.0240135	-0.152331
175500	-34.5278	-0.447247	35.1733	-0.157641	-0.150135	3.45659	-0.273661	0.0452315	0.133704
175600	-39.0153	0.46001	34.8504	0.164472	0.0232109	3.10234	0.102258	-0.287097	0.175043
175700	-38.8194	0.031344	38.4615	0.270294	-0.377582	3.61827	-0.031098	0.201167	-0.23311
175800	-37.9679	3.13043	38.3858	-0.111854	0.42295	3.1453	0.0696231	0.0939669	-0.134841
175900	-38.1141	0.0730576	33.4563	-0.340033	0.230252	3.85771	-0.314191	0.0713282	0.23075
176000	-44.91	0.472802	34.401	-0.659943	-0.198386	3.56901	-0.197551	-0.328083	-0.134955
176100	-44.5148	-3.0218	34.8986	-0.267953	-0.307464	3.78991	-0.123566	-0.0361128	-0.192243
176200	-45.0759	-3.45432	33.5307	0.296226	-0.0364073	3.73812	-0.0284471	0.00138543	-0.180949
176300	-41.8174	-3.27838	33.7952	0.342099	0.240493	3.63104	0.0328476	0.0135008	0.0798956
176400	-42.8665	-0.00832817	34.7543	-0.0516602	0.0664636	3.49292	0.00290614	0.0787489	0.153545
176500	-41.4135	5.36949	34.32	0.199722	0.0929414	3.0696	-0.428501	-0.0263149	0.103783
176600	-40.1258	6.31154	34.2675	0.461757	0.227892	3.57347	-0.0623794	-0.138291	-0.157912
176700	-42.1435	3.47253	35.6341	-0.132004	-0.0652827	3.39686	0.15209	0.0532761	-0.353104
176800	-40.5518	7.25952	34.4598	-0.376221	-0.153048	3.55265	-0.171202	-0.115097	-0.0978054
176900	-33.8531	8.98311	31.0351	-0.0198315	-0.268397	3.57226	0.300991	-0.205108	0.260215
177000	-34.5651	11.2549	31.427	0.0526445	0.355983	3.4688	-0.227412	0.171065	0.115422
177100	-34.9953	7.26804	29.2901	0.443052	0.662469	3.35008	-0.0113204	0.459911	0.129404
177200	-34.7011	10.3455	27.7558	0.116704	0.0610982	3.65464	-0.409381	-0.62583	0.307102
177300	-34.5796	10.6972	27.2552	-0.0239722	0.32957	3.59709	-0.158721	-0.0103993	-0.145493
177400	-31.2827	8.58339	27.6567	-0.0470115	0.158887	3.38455	0.00440969	0.0372321	-0.0827653
177500	-31.9737	5.91494	24.503	-0.326429	0.21904	3.40543	-0.35397	-0.0205405	-0.359727
177600	-31.0047	6.28759	30.5689	0.500184	-0.178804	3.44332	-0.355461	0.143524	-0.303693
177700	-31.9999	7.48095	31.4626	-0.00947791	-0.232072	3.55435	0.289908	-0.411146	0.136012
177800	-30.9531	4.64553	30.9725	0.144945	0.269122	3.51328	0.320455	0.50065	0.0835929
177900	-27.2875	3.23113	29.2276	-0.244573	-0.0282678	3.99069	0.308405	-0.34724	0.0394354
178000	-28.5977	6.34784	28.0936	-0.0159211	-0.17649	3.612	0.0427642	-0.434231	-0.162808
178100	-28.1084	7.96333	27.7891	0.106728	0.113557	3.88668	-0.238078	-0.234822	-0.201652
178200	-24.3628	6.75273	27.7773	-0.138589	-0.0185154	4.01621	-0.0962127	-0.0741655	0.418088
178300	-18.2618	6.58031	27.695	0.302172	-0.087084	3.35317	-0.205148	-0.0209281	0.215362
178400	-21.7311	6.66396	27.0285	0.00659073	-0.494884	3.9067	0.0922586	0.248378	0.162127
178500	-24.0164	6.2596	26.3255	-0.159681	0.220547	3.3524	0.100066	-0.0569218	0.152924
178600	-20.5141	3.88418	26.8355	-0.113804	0.121833	3.3955	0.233956	0.164387	0.183637
178700	-17.0868	3.29555	30.5541	-0.00271941	0.0292796	3.13182	0.0158603	0.304632	-0.205776
178800	-17.4584	0.663896	27.8692	0.125036	-0.0497335	3.6558	0.167586	0.555705	0.332846
178900	-16.9506	-0.987745	30.9055	-0.140287	0.225583	3.3548	0.392658	0.0183491	-0.238905
179000	-17.2542	0.0928723	33.8633	-0.0209105	-0.15732	3.14299	-0.242867	0.432253	0.404492
179100	-20.5559	-0.461632	31.1666	0.0416022	-0.204691	3.774	0.146036	0.0981426	-0.0629381
179200	-21.3061	2.66519	31.8399	0.133414	-0.0660024	3.3279	0.254377	0.0860353	-0.220664
179300	-19.7642	6.62767	34.9784	-0.0866782	-0.176401	3.82989	0.00720472	-0.00587904	0.488436
179400	-18.2703	6.992	30.6276	0.0674303	-0.107433	3.91111	0.0620056	0.0646822	-0.0732409
179500	-16.2996	7.08195	31.2293	-0.330817	-0.414346	3.61106	-0.460161	0.0756124	0.255549
179600	-17.0191	3.33072	26.3119	0.260089	0.0762655	3.50221	-0.189659	0.252614	0.194264
179700	-20.1216	3.79046	28.012	0.126302	0.493565	3.80308	-0.314109	0.118453	-0.0234781
179800	-17.4709	-0.444487	27.9476	0.291896	-0.161095	3.51731	0.0760368	-0.0568819	-0.165414
179900	-16.3668	0.517876	27.6913	0.322534	0.23472	3.37057	0.162786	-0.087304	0.101346
180000	-20.4362	-0.154867	28.2666	-0.027891	0.117195	3.51301	0.195744	-0.0115443	-0.0364438
180100	-17.0006	0.400267	26.8476	-0.233635	0.526052	3.65579	0.00817684	0.0217381	0.290287
180200	-16.7163	0.902567	27.3408	0.132347	0.0606338	3.59712	0.124989	0.103113	-0.0661648
180300	-17.0638	-4.22266	28.3561	-0.169416	-0.175854	3.12321	-0.0351067	0.0538154	-0.0592741
180400	-18.7508	-10.3033	27.826	0.0434009	0.131844	3.83669	-0.00894094	-0.135534	-0.11548
180500	-20.2127	-6.93939	27.2657	-0.391268	0.21291	3.45289	-0.0848732	-0.137354	0.0153929
180600	-23.7295	-5.5154	31.2891	0.00900129	0.275264	3.57354	-0.149512	-0.134755	0.154531
180700	-26.2367	-13.94	30.731	0.074856	-0.478366	3.42975	0.117365	0.0240836	-0.244159
180800	-23.7885	-12.8447	37.9086	0.149586	0.0180184	3.61708	-0.219591	-0.148411	-0.0866758
180900	-24.4451	-16.2232	41.835	0.23	-0.202045	4.32357	-0.0323922	0.162529	-0.329776
181000	-20.2997	-16.3331	41.6207	0.195591	-0.187893	3.39844	0.152565	-0.111272	0.150429
181100	-20.3866	-14.4769	44.713	-0.121598	-0.432244	3.52425	-0.0862811	0.0453858	0.0374064
181200	-33.7383	-12.947	41.6348	-0.02716	0.0490367	3.62538	-0.551505	-0.199804	-0.158279
181300	-34.8614	-13.4618	41.2348	0.153252	-0.11248	3.62352	0.345729	-0.145514	-0.0843809
181400	-30.3095	-13.7379	38.1158	-0.0551864	-0.164255	3.85871	0.146422	0.228059	0.138855
181500	-31.2154	-14.4924	38.5468	-0.432085	0.0323401	3.36978	0.188413	0.273704	0.0517772
181600	-31.432	-19.2082	38.3169	-0.132477	-0.156988	4.09688	-0.218686	0.230588	-0.0293665
181700	-27.1675	-20.7013	34.891	0.143185	-0.216815	3.51399	0.00394356	-0.106584	-0.254271
181800	-23.6753	-16.6082	31.4858	0.0947107	0.106742	3.31208	0.202079	-0.178367	-0.127618
181900	-26.0966	-13.3239	27.5663	-0.197975	0.0545847	3.58205	-0.122315	-0.0891718	-0.239132
182000	-25.9388	-13.2785	27.6434	0.103605	0.287706	3.6952	0.0270803	-0.336419	-0.0208126
182100	-27.7575	-17.0967	25.851	0.00297887	-0.2042	3.81805	0.119917	-0.101129	-0.0600563
182200	-34.7279	-19.9678	24.1043	0.172573	-0.216549	3.2359	0.156205	-0.0906093	-0.359839
182300	-31.806	-20.7029	21.3415	-0.102164	0.677719	3.62843	-0.00598616	0.0994548	-0.0584317
182400	-31.2327	-17.2482	15.6692	0.105864	0.102437	3.80804	-0.0030241	0.133095	0.110659
182500	-32.5239	-17.1513	13.7252	0.168746	-0.199371	3.68317	0.046852	0.0723556	-0.142139
182600	-34.834	-14.1964	3.57042	0.237253	0.241626	3.75537	-0.400911	-0.093986	-0.0213819
182700	-34.9613	-10.3185	0.878136	0.337932	-0.156663	3.37866	-0.141322	-0.044622	-0.152005
182800	-30.4827	-11.0168	3.00482	-0.199751	-0.0237452	3.68908	0.124006	0.0706709	0.174254
182900	-26.9272	-13.3548	3.70811	-0.305209	0.0920232	3.74368	0.242594	0.375819	0.0105829
183000	-28.3487	-13.3433	3.08288	-0.23048	-0.244868	3.24274	0.124273	-0.262711	0.0735684
183100	-27.0159	-13.3774	3.84801	0.411712	-0.153459	3.7209	0.118759	0.0165925	-0.0485275
183200	-24.9891	-16.9996	3.2883	0.145699	-0.253227	3.94339	0.122936	0.209527	0.0384553
183300	-26.9793	-17.3578	7.03277	0.225097	0.103248	3.47148	0.158922	0.118987	0.111859
183400	-31.1257	-17.4999	11.0606	0.125607	0.176077	3.45165	-0.0583706	-0.212	0.108777
183500	-27.0638	-17.8531	9.88401	0.187734	0.477527	3.33685	0.286591	-0.0631994	-0.0369436
183600	-32.2131	-17.1893	11.032	0.0413861	0.211893	3.39736	0.192067	-0.189869	-0.410059
183700	-31.6199	-18.158	7.29577	0.120094	-0.107289	3.72449	-0.038186	-0.311802	-0.075545
183800	-31.7604	-17.9875	7.1305	-0.165683	0.00774665	3.70144	0.23027	-0.0632821	0.072463
183900	-31.033	-21.7809	3.48201	0.273094	-0.122858	3.49803	0.0245887	-0.126577	0.0233443
184000	-35.2472	-28.1686	3.76077	0.0634995	-0.342826	3.54945	-0.0630198	-0.0391721	-0.1135
184100	-30.1546	-24.6349	3.52394	0.215052	0.121917	3.43007	0.232869	0.27302	0.455193
184200	-31.5933	-24.3472	1.78454	0.286914	0.0913002	3.68871	-0.318539	0.0810808	0.134521
184300	-31.2759	-24.5029	-5.18042	-0.123358	-0.0391172	3.48706	0.190747	0.082365	-0.0845451
184400	-31.2026	-24.7755	-4.23751	-0.0116429	-0.109635	3.58583	0.256057	-0.159228	-0.0803622
184500	-37.7431	-24.6345	-3.13749	0.0637932	-0.209781	3.45566	-0.637212	0.183458	0.354662
184600	-38.4035	-23.2305	-2.76506	0.254919	0.261977	3.36586	0.137059	-0.388122	0.256973
184700	-40.7021	-23.0292	-0.316315	0.573561	0.298745	3.59446	0.160726	-0.0158641	-0.286637
184800	-45.6583	-24.272	-0.0406425	0.0241138	-0.436597	3.45471	-0.0471347	0.252058	-0.250515
184900	-50.3939	-24.658	3.68235	0.228328	0.194617	3.71413	0.175433	0.211207	0.345361
185000	-53.5783	-24.2395	3.29051	0.0707033	0.0652666	3.23705	0.295534	-0.363192	-0.47049
185100	-50.9024	-23.4928	0.166157	-0.00015447	-0.0643495	3.24318	-0.0458585	0.213538	0.0618216
185200	-51.5646	-25.4692	-0.226346	-0.2925	-0.0112573	3.96975	-0.0565286	0.00707732	0.0921486
185300	-55.0554	-24.0815	0.512353	-0.144733	-0.0748692	3.50846	-0.0382806	0.411368	-0.0206812
185400	-54.529	-24.0781	-0.0111165	-0.362098	0.282518	3.64363	0.361282	-0.11825	0.0851686
185500	-55.1567	-27.1219	-3.47136	-0.195235	0.249086	3.28977	-0.0209904	0.141974	0.0654871
185600	-59.3044	-26.8642	-3.3308	-0.00826904	-0.235988	3.72941	-0.108807	-0.0499177	-0.204011
185700	-58.6272	-21.5322	-3.94602	-0.122019	-0.172361	3.56913	0.341235	0.117001	0.454138
185800	-58.3894	-21.1968	-2.68355	0.236692	-0.371623	3.39437	0.193515	-0.19255	0.0210879
185900	-58.7248	-19.6912	-4.42089	0.07861	0.0492631	4.01254	0.137861	0.151965	-0.16427
186000	-59.7882	-21.279	-3.18982	0.0290949	0.179073	3.49659	-0.0143525	0.099563	0.0998134
186100	-58.5519	-20.8667	-5.41738	0.142675	-0.0216065	2.96734	-0.0373777	-0.120801	0.066406
186200	-60.4122	-21.5462	-6.99843	0.101889	-0.309787	3.57369	-0.281766	0.505488	-0.326895
186300	-60.3376	-21.0892	-5.94068	-0.103289	0.0322712	3.38945	0.207028	-0.0567874	0.0985786
186400	-62.455	-17.0638	-3.15694	-0.0830579	0.184895	3.44599	-0.0199618	-0.0494636	-0.0760013
186500	-58.7036	-17.6091	0.988719	0.0360425	0.327414	3.05364	-0.257468	-0.264256	0.0753139
186600	-58.9208	-16.7573	0.0636825	-0.563728	-0.164668	3.02452	-0.224916	-0.202493	0.0565272
186700	-59.6563	-17.1156	-0.356239	0.116754	0.263223	4.07272	-0.0131455	0.478139	-0.473433
186800	-55.3495	-17.3048	0.552484	0.0248846	-0.163013	4.02863	0.0825083	-0.0902066	0.457958
186900	-55.7473	-20.5555	-3.76663	0.123608	0.365178	3.56109	0.063052	-0.0989584	-0.0119631
187000	-62.8507	-20.7466	-2.86583	-0.00384247	-0.0877562	3.4056	-0.102802	-0.19315	-0.0353286
187100	-59.5567	-20.4384	-3.81505	0.0828453	0.0746718	3.15671	0.00574397	-0.0214174	0.145148
187200	-58.5413	-18.4389	-6.02906	0.0286125	0.378322	3.52108	0.218519	0.271475	0.336183
187300	-58.8835	-14.5164	-2.9898	0.560023	-0.244825	3.55762	0.0949532	0.258678	-0.148394
187400	-63.2293	-14.4018	-12.9823	0.120811	0.469799	3.19522	0.317152	0.0274366	0.0144158
187500	-62.2403	-10.9779	-12.7767	0.115455	0.204062	3.25563	0.011145	0.131981	0.35974
187600	-55.1417	-9.79949	-13.8452	0.194904	-0.314014	3.6818	-0.0191857	-0.193395	0.206504
187700	-56.4265	-13.0951	-13.6854	-0.129026	-0.0647742	3.57859	0.100727	-0.0549966	0.117706
187800	-60.4408	-14.0402	-13.3327	0.167747	-0.178296	3.34106	-0.0224051	-0.0136124	0.0966939
187900	-59.4822	-20.7439	-11.777	-0.200796	-0.102566	3.4234	0.0311517	0.226251	-0.437037
188000	-59.7974	-17.4479	-6.22384	-0.179058	-0.129253	3.5542	0.0943329	-0.0181111	-0.220418
188100	-59.1064	-20.704	-4.91995	-0.014565	0.161431	3.23202	-0.133586	-0.387582	-0.320487
188200	-55.4442	-22.6885	-3.36545	0.0167773	0.28595	3.70696	0.0354773	-0.0816302	-0.257348
188300	-54.7278	-23.2234	-3.47733	0.019644	0.0162345	3.50873	0.0946417	-0.0903648	0.105256
188400	-55.5028	-24.0436	-3.66378	-0.182468	0.517498	3.4076	-0.293698	-0.255649	0.0638304
188500	-55.3667	-23.3941	-3.70366	-0.24788	-0.0742728	3.69987	0.205866	-0.182804	-0.136558
188600	-52.0045	-20.4496	-8.19757	0.585672	-0.354396	3.72173	-0.319655	-0.0624017	-0.289171
188700	-48.1759	-18.0993	-3.3924	0.188087	-0.507583	3.20885	0.298578	0.186424	0.0323433
188800	-49.1909	-17.74	-6.3252	0.0474934	0.389001	3.56042	0.241813	-0.163952	-0.151593
188900	-47.6364	-17.272	-7.0466	-0.266586	0.0348621	3.48862	-0.0110156	-0.0146996	0.0393556
189000	-45.5634	-17.103	-0.365219	-0.147251	-0.0399447	3.73522	0.188309	-0.137279	-0.0442462
189100	-44.8963	-13.6925	-3.942	-0.00485308	-0.281321	3.61422	0.0742259	-0.181717	-0.0103596
189200	-44.8741	-13.833	-5.90291	0.0521961	0.238744	3.38563	0.0641051	-0.21987	0.122065
189300	-44.9022	-11.1479	-7.16923	-0.267323	-0.387602	3.58018	-0.0220901	-0.0316017	-0.126348
189400	-44.9375	-13.8371	-9.80434	0.0877829	-0.498482	3.30543	-0.303814	0.0190387	0.00208252
189500	-45.2385	-12.5273	-10.1445	0.246757	0.210967	3.30625	-0.379435	-0.164142	-0.0626273
189600	-45.9123	-6.6503	-10.5009	0.169099	0.0630118	3.34255	-0.149789	0.311054	-0.238922
189700	-48.3971	-6.92674	-15.3307	0.19196	0.186704	3.51488	-0.223848	0.174736	-0.0176823
189800	-48.8514	-7.79635	-24.3958	-0.0364383	0.031659	3.36177	-0.114955	-0.316119	0.277935
189900	-48.476	-7.34332	-26.8163	-0.0809014	-0.101072	3.66115	-0.210586	0.1867	0.191757
190000	-42.2203	-6.18198	-24.1999	0.119483	-0.0531449	3.75789	0.327979	-0.200944	0.169796
190100	-41.2614	-6.66674	-25.1996	-0.014485	-0.198467	3.17154	-0.11819	0.0135713	-0.246109
190200	-42.7673	-10.1503	-24.4379	-0.290333	0.116931	3.78008	0.194431	0.231397	-0.203663
190300	-44.9043	-16.1871	-23.724	0.131048	0.180829	3.44338	-0.0751651	0.271042	0.170292
190400	-48.2225	-17.3266	-23.7564	-0.20098	0.835738	3.37404	0.223729	-0.33726	-0.0581304
190500	-49.3265	-13.8211	-24.1089	-0.0411549	0.318252	3.69381	0.148876	0.154991	0.110104
190600	-46.944	-13.6083	-20.7488	-0.22126	0.0498252	3.44546	0.0316706	0.115694	-0.156517
190700	-48.5194	-13.7823	-21.479	0.0212306	0.315124	3.42826	0.137464	0.0220805	0.378007
190800	-45.0708	-14.5001	-20.9983	0.0685458	-0.161642	3.6582	-0.0960885	0.0564262	0.118909
190900	-45.7741	-12.7213	-20.356	-0.135946	-0.269563	3.31544	0.46922	0.0785803	0.101381
191000	-45.0447	-21.492	-22.285	-0.0688868	0.021086	3.91917	-0.00307226	-0.0706661	-0.0870737
191100	-46.6441	-24.1233	-24.386	0.480103	-0.0148162	3.6613	-0.129921	-0.0810054	-0.100398
191200	-45.8566	-20.871	-24.1275	0.132654	0.0997049	3.17611	0.0289779	0.114772	-0.176054
191300	-44.8934	-24.6218	-23.3641	0.222273	0.261044	3.61162	-0.0756735	-0.356102	0.201239
191400	-42.0595	-24.4858	-20.9255	-0.260588	0.208181	3.66391	0.2208	-0.0809741	-0.0363441
191500	-44.482	-23.8776	-20.5177	-0.0286433	0.229272	3.57977	0.462748	-0.62596	0.11094
191600	-52.2541	-21.3946	-21.7566	-0.168698	-0.0230685	3.3223	-0.20771	-0.192908	0.0571414
191700	-52.0595	-20.434	-20.2777	-0.039482	0.194239	3.21172	-0.324473	-0.0479769	0.12052
191800	-55.3476	-17.3704	-20.95	-0.0191316	0.0871225	3.45719	0.0774669	-0.118669	-0.0599607
191900	-56.1176	-18.7027	-20.3291	0.206097	0.185242	3.33492	0.0259668	-0.0373364	-0.0443332
192000	-55.895	-17.4772	-16.6096	0.145865	-0.221032	3.34603	0.226847	0.0328282	-0.270143
192100	-52.187	-14.025	-16.5116	0.279346	-0.0994333	3.45815	0.111563	-0.201671	0.0868904
192200	-51.826	-9.42132	-17.1311	0.11106	-0.398069	3.2572	0.144292	0.250537	0.0810789
192300	-49.2899	-9.78932	-20.4959	0.165017	-0.0118224	3.76615	0.114195	-0.228874	-0.146349
192400	-48.1326	-10.4877	-21.4551	0.668921	0.156068	3.35036	0.215238	0.271421	-0.154623
192500	-41.2922	-12.7158	-20.7367	0.159693	0.270254	3.29213	0.172411	0.137634	-0.225267
192600	-44.2623	-13.9682	-21.8751	-0.0774509	-0.128645	3.37647	0.0931077	-0.317557	0.424883
192700	-44.3993	-17.5467	-21.1422	0.0162913	-0.0244609	3.48112	-0.24457	-0.194895	0.173754
192800	-44.3257	-20.748	-20.3017	-0.15999	0.0945653	3.59746	-0.106109	0.0130057	0.0387314
192900	-45.82	-20.0873	-27.686	0.282342	0.40708	3.59835	0.0644378	0.0788456	0.11772
193000	-44.5431	-24.0792	-30.8572	0.144641	-0.174927	3.0347	0.07748	0.194831	-0.0691026
193100	-48.233	-26.5335	-31.4847	-0.166597	-0.0581796	3.54552	0.0143046	0.0831184	-0.0411071
193200	-48.5778	-27.6992	-31.9818	0.286487	-0.0108039	3.69406	0.0709318	0.16602	0.333989
193300	-48.6287	-27.4433	-27.1199	0.404297	-0.0842348	3.636	-0.283965	0.209406	-0.43025
193400	-48.6835	-30.9927	-32.3953	-0.00750212	0.031517	3.86636	-0.0430121	0.228405	0.0543765
193500	-42.1732	-31.2459	-31.9973	-0.0906932	-0.103595	3.32481	0.0184439	-0.132284	-0.039958
193600	-41.2837	-32.4535	-27.1278	-0.204946	-0.011937	3.82018	0.282742	-0.0154718	0.17877
193700	-41.9539	-30.5767	-31.0638	-0.122237	0.00676052	3.77849	-0.244037	-0.388139	0.0374252
193800	-36.8671	-31.5502	-31.1682	-0.140586	-0.214212	3.79568	-0.0167588	-0.0993974	-0.134158
193900	-38.8232	-28.4706	-31.058	-0.160506	-0.197102	3.57025	-0.404237	-0.201716	-0.171788
194000	-39.1874	-31.5015	-31.231	-0.138066	0.0977541	3.54104	-0.0264693	-0.0906054	0.287043
194100	-31.0706	-29.2086	-27.5988	0.131302	-0.170534	3.48588	-0.204011	-0.0796582	-0.175017
194200	-26.1553	-27.7668	-28.0864	-0.165517	-0.0884217	3.11275	-0.0975315	-0.143357	-0.0840311
194300	-31.9398	-28.5255	-24.443	0.0680046	0.505135	3.77055	-0.0483084	-0.0700974	0.188842
194400	-27.5832	-26.4673	-24.2801	-0.205281	0.262813	3.49033	-0.338103	-0.120937	0.147817
194500	-30.5235	-31.0438	-23.7352	0.0850722	-0.0880046	3.50177	0.162136	0.136192	0.0365441
194600	-30.9585	-28.9393	-25.0289	0.335351	-0.00432062	3.94566	-0.237186	-0.105184	0.30571
194700	-26.668	-31.2529	-24.2197	-0.236129	-0.416812	3.23606	-0.0698079	0.252497	-0.228599
194800	-28.1517	-34.5618	-27.1396	-0.00542403	-0.101723	3.47123	-0.0326227	-0.179039	-0.0198841
194900	-26.3954	-35.2349	-28.0274	0.190183	0.162278	3.84326	-0.350447	0.226128	0.0661473
195000	-28.0132	-34.5308	-23.7918	-0.111346	-0.0427412	3.37681	0.187908	-0.01531	0.0393906
195100	-28.3919	-37.9409	-26.8254	-0.120307	-0.415052	3.36848	-0.106401	0.197813	-0.228596
195200	-28.9504	-44.8136	-27.9025	0.118892	0.0203641	3.47485	0.102227	0.138501	-0.245805
195300	-27.1619	-40.8469	-27.8275	0.0250603	-0.337205	3.60615	-0.0888429	0.2048	0.386611
195400	-28.2861	-38.2016	-24.4349	-0.100416	0.00226745	3.93143	-0.00108187	0.192052	-0.0186538
195500	-27.9823	-37.6329	-23.1372	-0.255031	-0.116422	3.5743	-0.0622259	-0.308495	-0.278194
195600	-24.0284	-37.2536	-23.8268	0.185274	0.0336202	3.24778	-0.304547	-0.305228	0.0331201
195700	-21.9652	-38.1122	-24.0647	-0.229939	0.00699943	3.4508	0.0383621	0.0954739	0.287606
195800	-23.8266	-39.1144	-24.5191	-0.140628	0.09164	3.51841	0.0373902	0.180353	-0.162462
195900	-21.8911	-38.2644	-28.2352	0.219494	-0.0814588	3.09372	-0.548218	0.0379942	-0.121905
196000	-24.7123	-35.4693	-27.8253	0.0305998	-0.00629679	3.79745	0.0933324	-0.0930016	0.0197535
196100	-26.9696	-34.6483	-28.2394	-0.0571695	-0.0379541	3.5829	-0.196069	-0.0904608	0.118626
196200	-26.2312	-34.8564	-24.0399	0.342689	0.151224	3.29196	0.164073	-0.131228	-0.113852
196300	-20.0904	-35.007	-27.3133	-0.063472	0.0519709	3.6128	-0.157184	0.129319	-0.0704449
196400	-18.1939	-37.9602	-28.2146	-0.479276	-0.216161	3.41349	0.200867	0.389931	-0.170325
196500	-13.6978	-38.1284	-22.9473	-0.00328533	0.134853	3.30157	-0.405761	0.0196987	-0.406892
196600	-12.6116	-38.2081	-20.6393	0.340835	-0.136983	3.18674	-0.0890915	-0.00411866	-0.192479
196700	-16.7941	-42.2523	-20.7653	-0.0933076	0.151938	3.19004	-0.34016	-0.0277602	0.194615
196800	-21.1347	-41.6579	-22.0938	-0.561559	0.0805729	3.83174	0.206691	0.0291264	-0.248338
196900	-21.3886	-45.2061	-17.5451	-0.326334	0.19197	3.40084	0.159098	0.216833	-0.062189
197000	-20.8662	-45.4524	-13.6484	-0.196693	-0.21156	3.39163	-0.0280169	-0.0195467	0.37276
197100	-17.3507	-45.1453	-8.37188	0.0746971	0.312583	3.08893	0.0677602	0.0961256	0.141193
197200	-17.0735	-54.045	-3.50743	-0.100682	-0.111645	3.59078	0.0767723	-0.241562	-0.351656
197300	-17.5089	-55.3529	-8.25149	0.141273	-0.0350878	3.20817	-0.167555	-0.126803	0.295647
197400	-21.0422	-55.027	-6.95644	0.268899	-0.157311	3.30065	0.1261	0.0718077	-0.000530214
197500	-20.8836	-54.9806	-9.69196	0.0718974	-0.552752	3.61229	-0.353591	-0.445676	0.0486622
197600	-20.9629	-55.1431	-10.5761	0.0548739	-0.423485	3.26615	-0.24673	0.237645	0.0535403
197700	-20.1568	-59.4689	-11.2458	0.16833	0.308651	3.3937	-0.195654	0.0630758	-0.247622
197800	-20.3314	-58.2216	-10.5541	-0.24225	0.0678365	3.42239	-0.261913	0.0151105	0.660151
197900	-26.2937	-59.0797	-6.99537	0.0626566	-0.0632348	3.46956	0.0257395	0.184291	-0.0612872
198000	-29.097	-58.9441	-10.2676	-0.162449	0.0525623	3.46674	0.130727	0.107585	-0.0143518
198100	-27.0791	-59.3157	-10.6539	-0.119648	-0.0798292	3.47875	0.0572766	-0.0407765	-0.122419
198200	-26.9252	-59.3593	-14.5677	0.218698	0.0326932	3.2237	0.116249	0.218958	0.4589
198300	-27.546	-60.5984	-14.0047	0.0123567	0.288294	3.51148	-0.240067	-0.0527381	-0.184187
198400	-27.519	-58.5648	-12.9526	0.0979996	0.42891	3.55029	0.0994165	-0.336199	0.0835627
198500	-24.1795	-59.1684	-12.2392	0.0397097	0.114666	3.2573	-0.240424	0.15688	-0.0174998
198600	-21.1253	-58.5253	-6.62847	0.273814	0.000174519	3.47865	0.228266	-0.0636978	-0.0847705
198700	-19.9309	-58.318	-9.87357	0.131042	-0.278341	3.76348	0.119038	-0.0756116	-0.197672
198800	-20.7845	-54.6675	-10.0239	-0.203661	0.278048	3.89016	0.325513	0.14845	0.186848
198900	-19.6144	-58.2984	-6.71911	0.0150992	0.279022	3.63255	-0.319146	0.276132	-0.0121194
199000	-20.6832	-58.9272	-2.84373	0.0959456	-0.287757	3.2613	0.443812	-0.022151	0.239095
199100	-20.7881	-61.6872	-3.83373	0.136863	-0.456629	3.47649	-0.156838	0.0619323	-0.0796598
199200	-23.7526	-66.0013	-2.73577	0.0192348	-0.0432848	3.09788	0.105944	-0.150866	0.155539
199300	-17.1064	-67.1566	-4.28965	-0.0506268	-0.285928	4.04563	-0.10911	-0.431468	-0.12665
199400	-18.7591	-65.7957	-6.38676	-0.14775	-0.01944	2.8234	0.101762	-0.0152227	0.0668386
199500	-16.7316	-62.5682	-9.76558	0.0450978	0.215294	3.40267	0.0789347	-0.24485	0.181054
199600	-13.5179	-64.7468	-10.7819	0.00414634	0.277411	3.66033	0.000868242	0.248176	0.0917998
199700	-10.3847	-58.5787	-9.4	-0.195793	0.113765	3.80319	0.128952	-0.229901	0.0125112
[truncated: 8,002 more rows]

## Sheet: Fig.5b
	d/ax	1	1.1	1.2	1.3	1.4	1.5	1.6	1.7	1.8
t/t	<Dz2(t)>
1		0.03757	0.02936	0.02321	0.01863	0.0152	0.01253	0.01047	0.00885	0.0075
2		0.12921	0.10378	0.08358	0.06798	0.05589	0.04609	0.03833	0.03245	0.02796
3		0.24972	0.20492	0.1674	0.13745	0.1134	0.09291	0.07622	0.06442	0.05687
4		0.38207	0.31844	0.26267	0.21684	0.17854	0.14414	0.11552	0.09715	0.08857
5		0.51602	0.43447	0.36023	0.29755	0.24294	0.19146	0.14825	0.12359	0.11733
6		0.64631	0.54712	0.45403	0.37328	0.29989	0.22823	0.16855	0.13867	0.13834
7		0.77086	0.65357	0.54071	0.44003	0.34484	0.25034	0.1737	0.14025	0.14851
8		0.88949	0.7531	0.61903	0.49585	0.37548	0.25644	0.16428	0.12929	0.14685
9		1.00295	0.84622	0.68918	0.54047	0.39155	0.24783	0.14374	0.10934	0.13453
10		1.11234	0.93404	0.75217	0.57479	0.39453	0.22789	0.11739	0.08552	0.11447
11		1.21875	1.01786	0.80942	0.60047	0.38709	0.20127	0.09111	0.06328	0.09074
12		1.32309	1.09891	0.86241	0.61955	0.37258	0.173	0.07016	0.04719	0.06776
13		1.42603	1.17822	0.91249	0.63412	0.35448	0.14766	0.05814	0.04002	0.04947
14		1.52808	1.25657	0.96078	0.64611	0.33595	0.12875	0.05649	0.04242	0.03873
15		1.62955	1.33447	1.00813	0.65711	0.31959	0.11829	0.06439	0.0529	0.03684
16		1.73067	1.41225	1.05515	0.66837	0.30721	0.11672	0.07922	0.06843	0.04349
17		1.83158	1.49008	1.10221	0.68071	0.29983	0.12307	0.09725	0.08521	0.05689
18		1.93238	1.56805	1.14955	0.69461	0.29768	0.1353	0.11452	0.09955	0.0742
19		2.03317	1.64617	1.19725	0.71027	0.30039	0.15073	0.12766	0.10868	0.09211
20		2.13732	1.71294	1.24986	0.7287	0.30867	0.16637	0.13456	0.11098	0.10764
21		2.23481	1.80274	1.29376	0.74657	0.3167	0.1805	0.13436	0.10726	0.11777
22		2.33569	1.88111	1.34247	0.76673	0.32795	0.19059	0.12805	0.09835	0.12161
23		2.43663	1.95948	1.39143	0.78782	0.3397	0.19593	0.11751	0.08688	0.11878
24		2.53764	2.03783	1.44054	0.80953	0.35096	0.19642	0.10532	0.07552	0.11026
25		2.63872	2.11615	1.48975	0.83156	0.36099	0.19273	0.09411	0.06668	0.09798
26		2.73985	2.19443	1.53902	0.8537	0.36936	0.18605	0.08601	0.06196	0.08434
27		2.84103	2.27269	1.58832	0.87577	0.37588	0.17787	0.08229	0.06193	0.07182
28		2.94224	2.35096	1.63763	0.89768	0.38063	0.16971	0.08322	0.0661	0.06252
29		3.04348	2.42926	1.68697	0.91936	0.38385	0.16284	0.08809	0.07316	0.05783
30		3.15324	2.4897	1.7458	0.93975	0.38641	0.1575	0.09563	0.0811	0.05813
31		3.24605	2.586	1.78568	0.96197	0.38723	0.15613	0.10366	0.08872	0.06325
32		3.34738	2.66442	1.83504	0.98294	0.38823	0.15669	0.11087	0.09389	0.0717
33		3.44872	2.74283	1.88442	1.0037	0.3893	0.15943	0.1158	0.09598	0.08185
34		3.55008	2.82122	1.93382	1.0243	0.39073	0.16365	0.11771	0.09487	0.09179
35		3.65144	2.89957	1.98323	1.04477	0.39272	0.16853	0.11655	0.09113	0.09982
36		3.75281	2.97787	2.03264	1.06516	0.39537	0.17328	0.11291	0.08581	0.10468
37		3.85422	3.05612	2.08204	1.0855	0.39868	0.17722	0.1078	0.08022	0.10575
38		3.95568	3.13433	2.1314	1.10582	0.40256	0.17991	0.1024	0.07556	0.10312
39		4.05717	3.21252	2.18072	1.12617	0.4069	0.18117	0.09783	0.07271	0.09753
40		4.15868	3.29071	2.23001	1.14656	0.41154	0.18105	0.09492	0.07208	0.09017
41		4.26022	3.36891	2.27928	1.167	0.41632	0.17981	0.09406	0.07357	0.08245
42		4.36177	3.44712	2.32853	1.18749	0.42109	0.17784	0.0952	0.07665	0.07574
43		4.46334	3.52535	2.37778	1.20804	0.42576	0.17557	0.09789	0.08048	0.07114
44		4.56491	3.6036	2.42704	1.22862	0.43023	0.17344	0.10141	0.08419	0.0693
45		4.66648	3.68184	2.4763	1.24924	0.43449	0.17179	0.10496	0.087	0.07033
46		4.76803	3.76008	2.52559	1.26989	0.43851	0.17083	0.10783	0.08842	0.07385
47		4.86954	3.83834	2.57488	1.29058	0.44233	0.17066	0.10952	0.0883	0.07906
48		4.97105	3.9166	2.62417	1.3113	0.44598	0.17122	0.10982	0.08683	0.08492
49		5.07256	3.99486	2.67344	1.33206	0.44952	0.17238	0.10882	0.08446	0.09037
50		5.17409	4.07309	2.72269	1.35285	0.45297	0.17389	0.10688	0.08179	0.09448
51		5.27562	4.15129	2.7719	1.37364	0.4564	0.17554	0.10448	0.07941	0.09663
52		5.37716	4.22946	2.82106	1.39442	0.45983	0.17708	0.10216	0.0778	0.09659
53		5.47872	4.30758	2.87018	1.41516	0.4633	0.17835	0.10038	0.07721	0.09453
54		5.58029	4.38566	2.91928	1.43587	0.46683	0.17923	0.09945	0.07765	0.09096
55		5.68188	4.46368	2.96836	1.45653	0.47044	0.17969	0.09945	0.07892	0.08661
56		5.78353	4.54166	3.01744	1.47715	0.47415	0.17976	0.10029	0.08067	0.08231
57		5.88525	4.61964	3.06654	1.49773	0.47794	0.17951	0.10171	0.08248	0.07878
58		5.98705	4.69764	3.11565	1.51827	0.48182	0.17908	0.10335	0.08396	0.0766
59		6.08894	4.7757	3.16477	1.53877	0.48575	0.17859	0.10486	0.08483	0.07604
60		6.20215	4.81986	3.23769	1.55549	0.49171	0.17728	0.10616	0.08486	0.07711
61		6.29299	4.93204	3.26302	1.57968	0.4937	0.17792	0.10645	0.08445	0.07943
62		6.39513	5.01034	3.31212	1.60011	0.49767	0.17789	0.10631	0.08343	0.08257
63		6.49729	5.08871	3.3612	1.62053	0.50161	0.1781	0.10564	0.08219	0.08592
64		6.59944	5.16709	3.41025	1.64096	0.50551	0.17851	0.10462	0.081	0.08886
65		6.70154	5.24546	3.45926	1.66143	0.50937	0.17909	0.10351	0.08012	0.09092
66		6.80361	5.32383	3.50823	1.68194	0.51318	0.17976	0.10253	0.07969	0.0918
67		6.90564	5.4022	3.55717	1.7025	0.51695	0.18044	0.10187	0.07976	0.09143
68		7.00762	5.48054	3.60608	1.72313	0.52068	0.18108	0.10162	0.08025	0.08997
69		7.10955	5.55887	3.65498	1.74384	0.5244	0.18161	0.1018	0.08102	0.08774
70		7.21885	5.59631	3.73496	1.76078	0.53001	0.18107	0.10271	0.08178	0.08529
71		7.31324	5.71559	3.75284	1.78547	0.53182	0.18227	0.10304	0.08262	0.08279
72		7.41503	5.79403	3.80179	1.80637	0.53554	0.18242	0.10379	0.08313	0.08094
73		7.5168	5.87254	3.85075	1.8273	0.53927	0.1825	0.10444	0.08331	0.07993
74		7.61859	5.9511	3.89972	1.84825	0.54302	0.18254	0.10485	0.08315	0.07987
75		7.72041	6.02969	3.94869	1.86921	0.5468	0.18258	0.10499	0.08274	0.08071
76		7.82231	6.10827	3.99765	1.89016	0.55059	0.18267	0.10484	0.08218	0.08223
77		7.92426	6.18682	4.04661	1.9111	0.5544	0.18282	0.10447	0.0816	0.08413
78		8.02626	6.26531	4.09555	1.93202	0.5582	0.18304	0.10397	0.08114	0.08604
79		8.12829	6.34373	4.14448	1.95291	0.56201	0.18333	0.10346	0.08087	0.08764
80		8.23032	6.42207	4.19342	1.97378	0.56582	0.18366	0.10304	0.08084	0.08866
81		8.33234	6.50034	4.24235	1.99463	0.56962	0.18403	0.10278	0.08101	0.08897
82		8.43439	6.57857	4.29128	2.01547	0.57344	0.1844	0.10273	0.08134	0.08856
83		8.53646	6.65677	4.34021	2.0363	0.57727	0.18477	0.10287	0.08174	0.08756
84		8.63854	6.73496	4.38916	2.05712	0.58112	0.18512	0.10316	0.0821	0.08618
85		8.74058	6.81316	4.43814	2.07792	0.58497	0.18543	0.10352	0.08238	0.08468
87		8.94448	6.96966	4.53626	2.11939	0.59265	0.18597	0.10416	0.08248	0.08238
88		9.04638	7.04797	4.58543	2.14004	0.59648	0.1862	0.10433	0.08233	0.08194
89		9.14828	7.1263	4.63466	2.16063	0.60028	0.18641	0.10436	0.08209	0.08207
90		9.25018	7.20459	4.68394	2.18117	0.60405	0.18662	0.10427	0.08183	0.0827
91		9.35208	7.28282	4.73326	2.2017	0.6078	0.18683	0.10409	0.0816	0.08368
92		9.45398	7.36097	4.78258	2.22221	0.61152	0.18707	0.10386	0.08143	0.08483
94		9.65774	7.51698	4.88118	2.26325	0.61893	0.1876	0.10349	0.08139	0.08678
95		9.75957	7.59488	4.93045	2.28379	0.62265	0.1879	0.10339	0.0815	0.08726
96		9.86139	7.67274	4.97968	2.30435	0.62639	0.18821	0.10338	0.08166	0.08732
97		9.96321	7.75063	5.02887	2.32495	0.63016	0.18853	0.10344	0.08184	0.08695
99		10.1669	7.90659	5.12714	2.36631	0.63779	0.18912	0.10368	0.08212	0.08541
100		10.2687	7.98469	5.17624	2.38707	0.64163	0.18937	0.10379	0.08218	0.08453
101		10.3705	8.06288	5.22534	2.40788	0.64548	0.18961	0.10388	0.08217	0.0838
103		10.5738	8.2194	5.32353	2.44957	0.65317	0.19002	0.1039	0.08198	0.08317
104		10.6755	8.29769	5.37265	2.47042	0.65699	0.19022	0.10385	0.08184	0.08335
105		10.7771	8.37597	5.42181	2.49123	0.66079	0.19044	0.10379	0.08171	0.08381
107		10.9804	8.53261	5.52024	2.53271	0.66832	0.19096	0.1037	0.08155	0.08515
108		11.0822	8.61101	5.5695	2.55338	0.67204	0.19126	0.1037	0.08154	0.08578
110		11.2847	8.70072	5.72445	2.5824	0.68286	0.19031	0.1042	0.08176	0.08637
111		11.3875	8.84658	5.71733	2.61518	0.68308	0.19224	0.10384	0.08177	0.08639
113		11.5911	9.00395	5.81578	2.6563	0.69037	0.19284	0.10393	0.08198	0.08562
114		11.693	9.0827	5.86496	2.67686	0.69403	0.1931	0.10392	0.08204	0.08507
116		11.8968	9.24032	5.96324	2.71796	0.70144	0.19357	0.10382	0.08202	0.08413
117		11.9987	9.31918	6.01234	2.7385	0.70521	0.1938	0.10375	0.08194	0.08389
119		12.2026	9.47698	6.1105	2.77954	0.71287	0.19432	0.10367	0.08176	0.08403
120		12.3005	9.47629	6.22202	2.78768	0.72104	0.19292	0.10442	0.08164	0.08455
122		12.5085	9.71367	6.25764	2.8411	0.72453	0.19522	0.10381	0.08166	0.0852
124		12.7125	9.87135	6.35574	2.88219	0.73219	0.1958	0.10398	0.08179	0.08581
125		12.8144	9.95018	6.40482	2.90274	0.73593	0.19605	0.10403	0.08187	0.08589
127		13.0181	10.1079	6.50312	2.94387	0.74323	0.1965	0.10402	0.08197	0.08559
129		13.2218	10.2655	6.60164	2.98502	0.75044	0.19693	0.10389	0.08193	0.08497
130		13.3236	10.3443	6.65096	3.0056	0.75408	0.19717	0.10381	0.08187	0.08467
132		13.5271	10.5018	6.74963	3.04679	0.76152	0.1977	0.10372	0.08174	0.08437
134		13.7306	10.6595	6.84831	3.08803	0.76926	0.19832	0.10378	0.0817	0.08452
136		13.9342	10.8173	6.94695	3.12936	0.7772	0.19895	0.10392	0.08176	0.08496
137		14.036	10.8962	6.99624	3.15006	0.78119	0.19924	0.10397	0.08181	0.08518
139		14.2397	11.0539	7.09469	3.19156	0.78906	0.19975	0.104	0.08188	0.08544
140		14.3327	11.0285	7.21669	3.19806	0.79736	0.19787	0.10462	0.08179	0.08551
141		14.4435	11.2114	7.19299	3.23316	0.79671	0.20018	0.10391	0.08189	0.08538
143		14.6472	11.3689	7.29122	3.27477	0.80412	0.20062	0.10381	0.08184	0.08507
145		14.8509	11.5265	7.38942	3.31628	0.81138	0.20112	0.10381	0.0818	0.08475
147		15.0547	11.684	7.48764	3.3576	0.81864	0.20173	0.10393	0.0818	0.08464
149		15.2586	11.8415	7.58594	3.39869	0.82602	0.20243	0.10405	0.08183	0.08478
150		15.3487	11.8048	7.71444	3.40322	0.83543	0.20041	0.10469	0.08176	0.08499
151		15.4626	11.9992	7.68434	3.43961	0.83357	0.20314	0.1041	0.08186	0.08503
153		15.6664	12.1569	7.78273	3.48049	0.84127	0.20375	0.10403	0.08188	0.08521
155		15.8701	12.3148	7.88098	3.52145	0.84904	0.20419	0.10391	0.08186	0.08524
157		16.0737	12.4726	7.97915	3.56255	0.85678	0.2045	0.10382	0.08182	0.08511
159		16.2773	12.6303	8.07736	3.6038	0.86444	0.20479	0.10385	0.08181	0.08495
160		16.3648	12.5807	8.21161	3.60825	0.87369	0.20283	0.1048	0.08173	0.08497
161		16.4809	12.7879	8.17561	3.64515	0.87203	0.20522	0.10399	0.08184	0.08485
163		16.6848	12.9457	8.27381	3.68649	0.87958	0.20583	0.10415	0.08186	0.08485
165		16.8886	13.1037	8.37194	3.72776	0.88712	0.20659	0.1042	0.08185	0.08494
167		17.0923	13.2618	8.47006	3.76897	0.89464	0.20736	0.10409	0.08181	0.08505
170		17.3812	13.3569	8.70907	3.81328	0.91175	0.20542	0.10489	0.08176	0.08523
172		17.6012	13.6567	8.71545	3.87168	0.91368	0.20861	0.10387	0.0818	0.08511
174		17.8049	13.8142	8.81346	3.91264	0.92143	0.20888	0.10405	0.08184	0.085
176		18.0086	13.9716	8.91131	3.95369	0.92917	0.20924	0.10425	0.08186	0.08488
179		18.3144	14.2076	9.05788	4.01564	0.94073	0.21016	0.10427	0.08184	0.08485
180		18.3975	14.1328	9.20692	4.0183	0.9499	0.20789	0.10498	0.08177	0.08509
181		18.5183	14.3648	9.1556	4.0571	0.94834	0.21093	0.10408	0.0818	0.08496
183		18.7219	14.522	9.25348	4.09853	0.95587	0.21165	0.10388	0.08177	0.08509
186		19.0271	14.7577	9.40056	4.16054	0.96708	0.21244	0.10391	0.08179	0.08514
188		19.2305	14.9148	9.4987	4.20186	0.97463	0.21282	0.10413	0.08185	0.08505
190		19.4138	14.9086	9.70463	4.22334	0.98793	0.21038	0.10506	0.08178	0.08505
191		19.5358	15.1507	9.6459	4.26386	0.98619	0.21345	0.10438	0.08192	0.08488
193		19.7392	15.3079	9.74404	4.30522	0.99398	0.21401	0.10431	0.0819	0.08485
196		20.0442	15.5439	9.89122	4.36735	1.00558	0.21502	0.104	0.08182	0.08495
199		20.3494	15.7802	10.038	4.42947	1.01697	0.21594	0.10393	0.08178	0.08509
200		20.4297	15.6849	10.2025	4.42813	1.02618	0.21294	0.10516	0.08177	0.08513
201		20.553	15.938	10.1357	4.47091	1.02453	0.21638	0.1041	0.08179	0.0851
204		20.8584	16.1748	10.2822	4.53303	1.03596	0.21688	0.10438	0.08185	0.08499
207		21.1635	16.4117	10.4289	4.59507	1.04753	0.21751	0.10432	0.0819	0.0849
209		21.3668	16.5697	10.527	4.63635	1.05526	0.21809	0.10414	0.0819	0.08491
210		21.4452	16.461	10.7002	4.63293	1.06416	0.21543	0.10524	0.08177	0.08511
212		21.6714	16.8064	10.6745	4.69819	1.06687	0.21914	0.10399	0.08181	0.08499
215		21.9754	17.0431	10.8222	4.76018	1.07843	0.22019	0.10417	0.08174	0.08504
218		22.2791	17.2801	10.9699	4.82242	1.08974	0.22103	0.10441	0.08184	0.08502
220		22.4606	17.237	11.198	4.83782	1.10242	0.21792	0.10533	0.08178	0.08509
221		22.5824	17.5174	11.1176	4.88464	1.10092	0.22157	0.10433	0.08192	0.08499
224		22.8859	17.7547	11.2649	4.94671	1.11233	0.22209	0.10413	0.08185	0.085
227		23.1895	17.9922	11.4119	5.00878	1.12397	0.2229	0.10415	0.08173	0.08497
230		23.4762	18.0127	11.696	5.04253	1.14042	0.22045	0.10542	0.08178	0.08509
233		23.7958	18.4664	11.706	5.13367	1.14692	0.22502	0.10443	0.08189	0.08501
236		24.0989	18.704	11.8531	5.1963	1.15828	0.22569	0.10423	0.08193	0.08506
239		24.4021	18.9424	11.9999	5.25864	1.16957	0.2262	0.10415	0.08179	0.08502
240		24.4919	18.7887	12.1939	5.24733	1.17872	0.2229	0.1055	0.08178	0.08512
242		24.7054	19.181	12.1468	5.32054	1.18089	0.22691	0.10434	0.08168	0.08493
245		25.0085	19.4193	12.2935	5.38232	1.19236	0.22794	0.1045	0.08181	0.08492
248		25.3118	19.657	12.44	5.44443	1.20397	0.22906	0.10436	0.08198	0.08502
250		25.5075	19.5646	12.6918	5.45208	1.21671	0.22549	0.1056	0.08178	0.0851
252		25.7163	19.9733	12.6355	5.52767	1.21958	0.23007	0.10419	0.08182	0.08509
255		26.0197	20.2107	12.7823	5.59015	1.23113	0.2305	0.10438	0.08165	0.08498
258		26.3232	20.4486	12.9295	5.65243	1.24228	0.23106	0.10457	0.08173	0.08488
260		26.523	20.3403	13.1898	5.65718	1.25485	0.22795	0.1057	0.08179	0.0851
262		26.7283	20.7663	13.1265	5.73515	1.25689	0.23243	0.10444	0.08194	0.08498
265		27.0323	21.0045	13.2743	5.7971	1.26821	0.23353	0.10429	0.08189	0.08508
269		27.4379	21.3223	13.4708	5.87976	1.28396	0.23457	0.1044	0.08175	0.08501
270		27.5385	21.1161	13.6881	5.86194	1.29307	0.23044	0.10577	0.0818	0.08511
272		27.7424	21.5607	13.6181	5.942	1.29586	0.23515	0.10456	0.08178	0.08495
276		28.1488	21.8786	13.8141	6.02518	1.31106	0.23611	0.10453	0.08188	0.08498
280		28.5541	21.8916	14.1864	6.06688	1.33113	0.23298	0.10586	0.08179	0.08509
283		28.8593	22.4354	14.1562	6.17077	1.33668	0.23826	0.10444	0.08176	0.08496
287		29.2656	22.7534	14.3519	6.25409	1.35196	0.2391	0.10452	0.08189	0.08502
290		29.5692	22.6672	14.6849	6.27172	1.36942	0.23545	0.10595	0.0818	0.08512
291		29.6723	23.0709	14.5475	6.33736	1.36769	0.24014	0.10456	0.08189	0.08507
295		30.0793	23.3883	14.7427	6.42034	1.38303	0.2414	0.10449	0.08173	0.0849
299		30.4861	23.7052	14.9378	6.5035	1.3978	0.24245	0.10447	0.0818	0.08489
300		30.5836	23.4428	15.1836	6.47668	1.40754	0.23799	0.10603	0.08181	0.0851
303		30.8928	24.0223	15.1325	6.58714	1.41273	0.24328	0.1047	0.08191	0.08516
307		31.2982	24.3398	15.3275	6.67068	1.42814	0.2444	0.10462	0.08181	0.08511
310		31.5985	24.2185	15.682	6.68156	1.44574	0.24047	0.10612	0.08181	0.08509
311		31.703	24.6566	15.5231	6.754	1.44366	0.24561	0.10445	0.08179	0.08475
315		32.108	24.9735	15.7187	6.83691	1.45904	0.24663	0.10466	0.08181	0.0849
319		32.5129	25.2908	15.914	6.91989	1.4744	0.24761	0.1047	0.0818	0.0853
320		32.6135	24.9942	16.1806	6.88648	1.4838	0.24299	0.10622	0.08179	0.08511
323		32.9181	25.6086	16.1092	7.00345	1.48969	0.24856	0.10455	0.08186	0.08504
327		33.3236	25.9261	16.3044	7.08727	1.50502	0.24961	0.10463	0.0818	0.08463
330		33.6282	25.77	16.679	7.09142	1.52201	0.24551	0.10631	0.0818	0.0851
332		33.8306	26.3222	16.548	7.19122	1.52403	0.25103	0.10473	0.08178	0.08516
336		34.235	26.6394	16.7429	7.27356	1.53883	0.25211	0.10478	0.08192	0.0853
340		34.6425	26.546	17.1773	7.29631	1.56017	0.24793	0.10639	0.08182	0.0851
341		34.7392	27.0361	16.9863	7.3769	1.55781	0.25326	0.10473	0.0818	0.08471
345		35.1426	27.3533	17.1811	7.46026	1.5732	0.25445	0.10464	0.08174	0.08484
350		35.6478	27.7495	17.4239	7.56445	1.59191	0.25588	0.10482	0.08191	0.08526
354		36.0522	28.066	17.6184	7.64754	1.60685	0.25688	0.10484	0.08186	0.08498
359		36.5567	28.4611	17.8625	7.75163	1.62615	0.25819	0.10467	0.08176	0.08481
360		36.6709	28.0983	18.174	7.70562	1.63629	0.25298	0.10658	0.08182	0.0851
364		37.0603	28.8553	18.1061	7.85554	1.64526	0.25954	0.10489	0.08188	0.08516
369		37.5641	29.2503	18.3494	7.95908	1.66396	0.26114	0.10488	0.0818	0.08499
370		37.685	28.8744	18.6723	7.9103	1.67445	0.25549	0.10666	0.08181	0.0851
373		37.967	29.5663	18.5441	8.04233	1.67901	0.26189	0.10473	0.08183	0.08486
378		38.4706	29.9621	18.7876	8.14665	1.69775	0.26295	0.1049	0.08184	0.08512
380		38.6987	29.6505	19.1705	8.11505	1.71253	0.25806	0.10673	0.08183	0.08511
383		38.9748	30.3584	19.0311	8.25044	1.71698	0.26481	0.10487	0.08184	0.08495
388		39.4791	30.7555	19.2746	8.35391	1.73619	0.26577	0.10493	0.08178	0.08488
390		39.7125	30.4263	19.6685	8.3198	1.75071	0.2605	0.10684	0.08182	0.0851
394		40.0829	31.2323	19.5668	8.47793	1.75867	0.26743	0.10493	0.08186	0.08516
399		40.5847	31.6289	19.8105	8.58157	1.77737	0.26888	0.10487	0.08185	0.08494
400		40.7262	31.2018	20.1666	8.52433	1.78878	0.26302	0.10693	0.08183	0.0851
404		41.0857	32.0254	20.0541	8.68525	1.79638	0.26978	0.10506	0.08173	0.08496
409		41.5866	32.4219	20.2976	8.78819	1.81549	0.27143	0.10493	0.08192	0.08512
410		41.7398	31.9768	20.6645	8.72889	1.82698	0.26556	0.10701	0.08185	0.08512
415		42.1889	32.8972	20.5895	8.91189	1.83803	0.27302	0.10509	0.08176	0.08488
420		42.7538	32.7517	21.1624	8.93353	1.86498	0.26807	0.1071	0.08185	0.0851
426		43.2913	33.7698	21.1216	9.1392	1.87873	0.27601	0.10504	0.08177	0.08505
430		43.7679	33.5266	21.6602	9.13801	1.90324	0.27052	0.10718	0.08184	0.0851
432		43.8914	34.247	21.4124	9.26405	1.90167	0.27728	0.10506	0.08187	0.0849
437		44.3911	34.6446	21.6546	9.36808	1.92063	0.27866	0.1051	0.08185	0.08507
440		44.782	34.3013	22.1582	9.34279	1.94123	0.2731	0.10727	0.08185	0.08512
443		44.9908	35.1206	21.9443	9.4931	1.94292	0.28041	0.10515	0.08179	0.08492
449		45.5902	35.5956	22.234	9.61855	1.9652	0.28189	0.10504	0.08184	0.08502
450		45.7955	35.0762	22.6564	9.54761	1.97939	0.27558	0.10738	0.08185	0.0851
455		46.1908	36.0704	22.5242	9.7431	1.98801	0.28331	0.10534	0.08173	0.08497
460		46.8093	35.8513	23.1544	9.75228	2.01753	0.27811	0.10745	0.08186	0.08511
461		46.7909	36.5453	22.8137	9.86758	2.0106	0.28489	0.10502	0.08202	0.085
467		47.3911	37.018	23.1028	9.99151	2.03296	0.28667	0.10543	0.08158	0.08505
470		47.823	36.6263	23.6526	9.95695	2.05556	0.2806	0.10754	0.08186	0.08511
473		47.9912	37.4913	23.3925	10.1151	2.0558	0.28807	0.10511	0.08206	0.08492
479		48.5911	37.9644	23.6824	10.2395	2.07859	0.28944	0.10541	0.08168	0.08511
480		48.8371	37.4013	24.1507	10.1616	2.09385	0.28309	0.10764	0.08186	0.0851
486		49.2907	38.5159	24.02	10.3849	2.10541	0.29186	0.10514	0.08191	0.08485
490		49.8512	38.1765	24.6489	10.3663	2.13191	0.28562	0.10771	0.08186	0.08511
492		49.8894	38.9892	24.3079	10.5093	2.12798	0.29284	0.10534	0.08182	0.08514
499		50.5887	39.5428	24.6435	10.6537	2.15436	0.29507	0.10535	0.08183	0.08486
500		50.8655	38.9519	25.1469	10.571	2.17004	0.28812	0.1078	0.08187	0.08511
505		51.1886	40.018	24.9307	10.7771	2.17711	0.29652	0.10519	0.08187	0.08506
510		51.8794	39.7272	25.6448	10.7756	2.20831	0.29062	0.1079	0.08186	0.08511
512		51.8872	40.5718	25.2657	10.9211	2.20318	0.2982	0.10558	0.08178	0.08492
519		52.5847	41.1245	25.6011	11.0663	2.22946	0.30018	0.10529	0.0819	0.08504
520		52.8934	40.5025	26.1426	10.98	2.24641	0.29313	0.10799	0.08187	0.08511
526		53.2816	41.6779	25.9366	11.2106	2.25657	0.30188	0.1056	0.08174	0.085
530		53.9072	41.2782	26.6405	11.1845	2.28465	0.29568	0.10807	0.08188	0.0851
533		53.9808	42.2309	26.2718	11.3539	2.28191	0.30365	0.10536	0.08192	0.08498
540		54.68	42.7827	26.6057	11.4977	2.30814	0.30583	0.1056	0.08176	0.08502
547		55.3779	43.3364	26.9386	11.6422	2.3351	0.30729	0.1055	0.08187	0.08498
550		55.9343	42.8299	27.6363	11.5934	2.36095	0.30064	0.10825	0.08187	0.08511
554		56.0772	43.8893	27.2725	11.786	2.36112	0.30931	0.10552	0.08184	0.08504
560		56.9475	43.6054	28.1342	11.7979	2.39932	0.30319	0.10833	0.08189	0.0851
561		56.7743	44.44	27.6075	11.9298	2.38756	0.31118	0.10568	0.08178	0.08488
569		57.5713	45.0692	27.9906	12.0946	2.41775	0.3133	0.10551	0.08192	0.08517
570		57.9607	44.3811	28.632	12.0024	2.43726	0.30561	0.10844	0.0819	0.08511
576		58.2696	45.6186	28.3245	12.2384	2.44388	0.31504	0.10573	0.08174	0.08472
580		58.9739	45.1565	29.1297	12.2067	2.47554	0.3082	0.10853	0.08189	0.08512
584		59.0695	46.2467	28.7054	12.4044	2.47426	0.3172	0.10566	0.08184	0.08529
590		59.9869	45.9313	29.6278	12.4112	2.51367	0.31066	0.1086	0.08188	0.0851
592		59.8685	46.8771	29.0852	12.5698	2.50431	0.31917	0.10566	0.0819	0.08473
600		60.6681	47.5074	29.4657	12.7355	2.53492	0.32144	0.10585	0.08173	0.08517
607		61.3671	48.0582	29.7979	12.8808	2.56091	0.32305	0.10571	0.08192	0.08482
610		62.0119	47.4808	30.6234	12.8203	2.59006	0.31566	0.10879	0.08191	0.08513
616		62.2652	48.7671	30.2258	13.0657	2.5955	0.32568	0.10589	0.08175	0.08507
620		63.0243	48.2558	31.1212	13.0251	2.62826	0.31825	0.10888	0.0819	0.08511
624		63.0636	49.3979	30.6056	13.2324	2.62541	0.32744	0.10574	0.08186	0.08499
630		64.0366	49.0307	31.6192	13.2297	2.66647	0.32071	0.10895	0.0819	0.08512
632		63.8605	50.0271	30.9853	13.3988	2.6555	0.32964	0.10599	0.08187	0.08499
640		64.6558	50.6561	31.3645	13.5634	2.68594	0.33182	0.10578	0.08172	0.08502
649		65.5505	51.3636	31.7925	13.7499	2.71945	0.33411	0.10599	0.08192	0.08505
650		66.0619	50.58	32.6144	13.6391	2.74272	0.3257	0.10913	0.08192	0.08511
657		66.3471	51.9916	32.1728	13.9157	2.74991	0.3361	0.10596	0.08182	0.0849
660		67.075	51.3546	33.1123	13.8437	2.78075	0.32822	0.10922	0.08191	0.08512
666		67.2415	52.6971	32.6033	14.1009	2.78368	0.33867	0.10607	0.08171	0.0851
670		68.0884	52.1291	33.6101	14.0483	2.81898	0.33074	0.10932	0.08191	0.08511
675		68.1357	53.4031	33.0342	14.2868	2.81795	0.34075	0.1059	0.08191	0.08498
680		69.1016	52.9039	34.1079	14.2529	2.85703	0.33324	0.10939	0.08192	0.08511
684		69.0311	54.1081	33.4652	14.4723	2.85178	0.34348	0.10614	0.08189	0.08489
690		70.1147	53.6789	34.6058	14.4575	2.89519	0.33572	0.10947	0.08193	0.08512
693		69.9255	54.8133	33.8956	14.6585	2.8854	0.34554	0.10623	0.0817	0.08518
700		71.1276	54.4535	35.1035	14.6621	2.93337	0.33826	0.1096	0.08193	0.08512
702		70.8167	55.5196	34.326	14.8453	2.92018	0.34788	0.10597	0.08194	0.08485
710		72.1407	55.2282	35.6012	14.8668	2.97132	0.34075	0.10968	0.08192	0.08511
730		74.1671	56.7779	36.597	15.276	3.04751	0.34574	0.10984	0.08195	0.08511
740		75.1805	57.5527	37.095	15.4806	3.0857	0.34827	0.10995	0.08194	0.08511
750		76.1941	58.3273	37.5929	15.6853	3.12374	0.35077	0.11001	0.08194	0.08513
760		77.2078	59.1018	38.0909	15.8902	3.16189	0.35329	0.1101	0.08195	0.08511
770		78.2214	59.8762	38.589	16.0951	3.19998	0.35577	0.1102	0.08195	0.08512
790		80.2488	61.4258	39.5842	16.505	3.27621	0.36078	0.11037	0.08195	0.08511
800		81.2624	62.2005	40.082	16.71	3.31428	0.36331	0.11047	0.08197	0.08512
810		82.2752	62.9751	40.5797	16.9149	3.35246	0.36579	0.11055	0.08197	0.08512
830		84.3015	64.525	41.5753	17.3246	3.42857	0.37084	0.11073	0.08197	0.08511
840		85.3147	65.3001	42.0732	17.5295	3.46679	0.37332	0.11082	0.08198	0.08513
850		86.3284	66.0758	42.571	17.7343	3.50475	0.37585	0.1109	0.08198	0.08511
870		88.3549	67.6266	43.5668	18.1439	3.58099	0.38087	0.11108	0.08198	0.08512
880		89.3685	68.4019	44.0647	18.3488	3.61911	0.38337	0.11115	0.082	0.08512
900		91.3954	69.9525	45.0605	18.7589	3.69522	0.3884	0.11135	0.08199	0.08512
910		92.4081	70.7278	45.5581	18.964	3.7334	0.39087	0.11144	0.08201	0.08512
930		94.4337	72.2794	46.5534	19.3738	3.80957	0.3959	0.11161	0.08199	0.08512
940		95.4469	73.0551	47.0506	19.5789	3.84764	0.39843	0.11171	0.08202	0.08512
960		97.4733	74.6056	48.0457	19.9888	3.92397	0.40344	0.11187	0.08201	0.08511
970		98.4862	75.3808	48.5433	20.194	3.96202	0.40594	0.11197	0.08203	0.08512
990		100.513	76.9323	49.5386	20.6045	4.03841	0.41098	0.11213	0.08201	0.08511
1000		101.526	77.7087	50.0366	20.8097	4.07648	0.41349	0.11223	0.08202	0.08512
1020		103.552	79.2609	51.0322	21.2201	4.15281	0.41847	0.11241	0.08203	0.08512
1040		105.58	80.8123	52.0285	21.6306	4.22913	0.42348	0.11257	0.08203	0.08513
1050		106.594	81.5883	52.5264	21.8361	4.26723	0.42601	0.11267	0.08205	0.08512
1070		108.621	83.1398	53.522	22.2472	4.34355	0.43108	0.11285	0.08204	0.08514
1090		110.649	84.6909	54.5186	22.6581	4.41978	0.43606	0.11303	0.08206	0.08512
1110		112.677	86.2411	55.5152	23.069	4.49614	0.44111	0.11319	0.08205	0.08512
1120		113.692	87.0165	56.0136	23.2743	4.53416	0.44352	0.11329	0.08206	0.08512
1140		115.72	88.5671	57.0105	23.6854	4.61058	0.44856	0.11347	0.08207	0.08512
1160		117.748	90.1178	58.0074	24.0964	4.68698	0.45364	0.11365	0.08208	0.08513
1180		119.776	91.6693	59.0036	24.5077	4.76317	0.45863	0.11381	0.08207	0.08514
1200		121.804	93.2217	59.9999	24.9189	4.83949	0.4636	0.114	0.08209	0.08513
1220		123.832	94.7741	60.9955	25.3301	4.91581	0.46868	0.11417	0.0821	0.08512
1240		125.861	96.3262	61.991	25.7415	4.99211	0.47367	0.11435	0.0821	0.08514
1260		127.89	97.8784	62.9866	26.1528	5.06841	0.47868	0.11453	0.08212	0.08511
1280		129.92	99.4313	63.9824	26.5643	5.14471	0.48374	0.11471	0.0821	0.08514
1300		131.949	100.983	64.9779	26.9757	5.22092	0.48872	0.11487	0.08213	0.08514
1320		133.979	102.535	65.973	27.3871	5.29716	0.49372	0.11506	0.08212	0.08513
1340		136.008	104.087	66.9678	27.7979	5.37338	0.49881	0.11523	0.08214	0.08513
1370		139.053	106.413	68.4601	28.4144	5.48765	0.50632	0.11551	0.08215	0.08514
1390		141.083	107.963	69.4557	28.8252	5.564	0.51134	0.11568	0.08214	0.08512
1410		143.113	109.515	70.4513	29.2359	5.64019	0.51631	0.11585	0.08216	0.08514
1430		145.143	111.066	71.4468	29.6466	5.71642	0.52131	0.11604	0.08216	0.08514
1460		148.19	113.393	72.9394	30.2624	5.83073	0.52886	0.1163	0.08218	0.08514
1480		150.223	114.943	73.9344	30.6732	5.90705	0.53386	0.11647	0.08217	0.08513
1510		153.271	117.268	75.4271	31.2897	6.02144	0.54136	0.11674	0.08218	0.08514
1530		155.302	118.817	76.4222	31.7006	6.09784	0.54641	0.11691	0.0822	0.08513
1560		158.347	121.143	77.915	32.3169	6.2124	0.55397	0.11718	0.08221	0.08514
1580		160.378	122.694	78.9098	32.728	6.28878	0.55894	0.11736	0.08221	0.08514
1610		163.424	125.019	80.4016	33.3448	6.4032	0.56647	0.11763	0.08221	0.08514
1630		165.454	126.568	81.3959	33.7563	6.47957	0.57153	0.1178	0.08223	0.08513
1660		168.5	128.894	82.8877	34.3736	6.59385	0.57899	0.11809	0.08223	0.08515
1690		171.547	131.221	84.3787	34.9912	6.70818	0.5865	0.11834	0.08224	0.08515
1710		173.579	132.772	85.3729	35.403	6.78456	0.59155	0.1185	0.08225	0.08513
1740		176.625	135.1	86.8642	36.0211	6.89893	0.59905	0.11877	0.08227	0.08515
1770		179.668	137.427	88.3558	36.6392	7.01334	0.60659	0.11904	0.08227	0.08515
1800		182.711	139.752	89.8471	37.2573	7.12779	0.61405	0.1193	0.08228	0.08515
1830		185.754	142.078	91.3384	37.8753	7.24232	0.62156	0.11957	0.0823	0.08515
1860		188.796	144.405	92.8284	38.4932	7.35675	0.62909	0.11984	0.0823	0.08516
1890		191.839	146.735	94.3182	39.1109	7.47113	0.63664	0.1201	0.0823	0.08515
1920		194.885	149.063	95.8062	39.729	7.58562	0.64413	0.12038	0.08232	0.08514
1950		197.932	151.39	97.2938	40.3468	7.7001	0.65167	0.12064	0.08233	0.08514
1980		200.977	153.718	98.7814	40.9648	7.81458	0.65915	0.12089	0.08234	0.08514
2010		204.022	156.046	100.269	41.5823	7.92908	0.66668	0.12116	0.08234	0.08514
2050		208.083	159.152	102.253	42.4053	8.08158	0.67671	0.12151	0.08237	0.08516
2080		211.128	161.48	103.741	43.0226	8.1958	0.68423	0.12178	0.08236	0.08517
2110		214.171	163.807	105.23	43.6399	8.31011	0.69178	0.12203	0.08237	0.08517
2150		218.231	166.91	107.215	44.4633	8.46253	0.70176	0.1224	0.08238	0.08517
2180		221.275	169.238	108.704	45.0808	8.57701	0.70932	0.12264	0.0824	0.08516
2220		225.334	172.342	110.689	45.9036	8.72944	0.7193	0.123	0.08241	0.08515
2260		229.395	175.447	112.677	46.7261	8.8819	0.72935	0.12336	0.08242	0.08515
2290		232.442	177.775	114.167	47.3424	8.99616	0.73681	0.12364	0.08243	0.08514
2330		236.502	180.879	116.153	48.1644	9.14862	0.74685	0.12399	0.08245	0.08516
2370		240.56	183.98	118.139	48.9863	9.30091	0.75695	0.12434	0.08245	0.08517
2410		244.618	187.079	120.126	49.8085	9.4532	0.76695	0.12469	0.08248	0.08516
2450		248.675	190.177	122.111	50.6311	9.60546	0.77707	0.12505	0.08249	0.08514
2490		252.73	193.279	124.097	51.4544	9.75771	0.78705	0.1254	0.0825	0.08517
2530		256.785	196.381	126.083	52.2776	9.91006	0.79706	0.12575	0.08252	0.08516
2570		260.841	199.481	128.068	53.1011	10.0623	0.80713	0.12611	0.08252	0.08516
2610		264.9	202.581	130.053	53.9251	10.2145	0.81712	0.12645	0.08254	0.08517
2650		268.961	205.682	132.037	54.7491	10.3667	0.82717	0.1268	0.08255	0.08517
2700		274.037	209.558	134.516	55.779	10.557	0.83967	0.12726	0.08257	0.08516
2740		278.098	212.66	136.5	56.6024	10.7094	0.84968	0.12761	0.08258	0.08518
2780		282.16	215.76	138.485	57.4257	10.8616	0.85976	0.12796	0.08259	0.08516
2830		287.235	219.635	140.968	58.455	11.0522	0.87229	0.12841	0.0826	0.08516
2880		292.311	223.514	143.452	59.4842	11.2427	0.88482	0.12884	0.08263	0.08517
2920		296.369	226.618	145.439	60.3073	11.3952	0.89485	0.12922	0.08264	0.08517
2970		301.441	230.5	147.923	61.3364	11.5855	0.90736	0.12965	0.08265	0.08518
3020		306.512	234.382	150.404	62.3659	11.7759	0.91993	0.13008	0.08267	0.08518
3070		311.583	238.262	152.886	63.3959	11.9658	0.93238	0.13054	0.08269	0.08517
3120		316.651	242.142	155.365	64.4246	12.1558	0.945	0.13098	0.08269	0.08517
3170		321.721	246.022	157.845	65.4528	12.3456	0.95746	0.13141	0.08272	0.08519
3220		326.79	249.903	160.325	66.4812	12.5356	0.97002	0.13186	0.08273	0.08517
3270		331.858	253.787	162.804	67.5097	12.7257	0.98253	0.1323	0.08275	0.08519
3330		337.944	258.449	165.778	68.7443	12.9539	0.99755	0.13284	0.08276	0.0852
3380		343.017	262.333	168.258	69.7737	13.1439	1.0101	0.13328	0.08278	0.08519
3430		348.088	266.218	170.739	70.8029	13.3342	1.02265	0.13372	0.0828	0.08518
3490		354.174	270.879	173.717	72.0379	13.5625	1.03767	0.13425	0.08281	0.08518
3550		360.268	275.541	176.695	73.2727	13.791	1.05268	0.13477	0.08284	0.08519
3610		366.362	280.202	179.673	74.5075	14.0196	1.06771	0.13532	0.08285	0.08518
3660		371.443	284.085	182.156	75.5363	14.21	1.08028	0.13576	0.08288	0.0852
3720		377.542	288.749	185.137	76.7709	14.4386	1.09532	0.13628	0.08289	0.08519
3780		383.64	293.41	188.116	78.0047	14.6671	1.11043	0.13681	0.08291	0.0852
3850		390.757	298.851	191.594	79.4441	14.9335	1.12793	0.13744	0.08292	0.0852
3910		396.862	303.526	194.576	80.6787	15.1618	1.143	0.13797	0.08296	0.08519
3970		402.963	308.203	197.559	81.9129	15.3902	1.158	0.13849	0.08299	0.08521
4040		410.085	313.663	201.04	83.3525	15.6566	1.17564	0.13912	0.08299	0.08519
4100		416.196	318.345	204.025	84.5863	15.8849	1.19073	0.13966	0.08301	0.08522
4170		423.324	323.809	207.51	86.0258	16.1514	1.20835	0.14028	0.08303	0.0852
4240		430.45	329.276	210.992	87.4655	16.4178	1.22587	0.14087	0.08306	0.08521
4310		437.581	334.748	214.476	88.9049	16.6845	1.24355	0.1415	0.08307	0.08521
4380		444.715	340.222	217.958	90.3436	16.9511	1.26109	0.14212	0.08309	0.08521
4450		451.859	345.693	221.439	91.7822	17.2175	1.27868	0.14274	0.08312	0.0852
4520		459.003	351.162	224.915	93.2191	17.4842	1.29627	0.14336	0.08315	0.0852
4590		466.152	356.63	228.392	94.6545	17.7508	1.31388	0.14397	0.08317	0.08522
4670		474.333	362.88	232.362	96.2931	18.0557	1.33402	0.14468	0.0832	0.08523
4740		481.495	368.347	235.837	97.7261	18.3226	1.3516	0.1453	0.08322	0.08521
4820		489.684	374.598	239.814	99.3652	18.6279	1.37167	0.14601	0.08324	0.08523
4900		497.869	380.846	243.793	101.004	18.9329	1.39174	0.14672	0.08327	0.08522
4980		506.048	387.095	247.773	102.643	19.238	1.41179	0.14742	0.0833	0.08523
5060		514.23	393.349	251.753	104.282	19.5429	1.43183	0.14813	0.08333	0.08523
5140		522.414	399.608	255.728	105.921	19.8481	1.45185	0.14884	0.08335	0.08523
5230		531.621	406.66	260.204	107.766	20.1915	1.47446	0.14964	0.08337	0.08524
5310		539.812	412.932	264.186	109.407	20.4967	1.49453	0.15035	0.08338	0.08524
5400		549.02	419.991	268.665	111.255	20.8401	1.51703	0.15113	0.08342	0.08525
5490		558.232	427.052	273.146	113.103	21.1829	1.53959	0.15192	0.08346	0.08524
5580		567.446	434.112	277.631	114.954	21.5255	1.56203	0.15273	0.08348	0.08525
5670		576.652	441.173	282.118	116.806	21.8678	1.58462	0.15353	0.08352	0.08524
5760		585.861	448.233	286.609	118.659	22.2105	1.6071	0.15433	0.08354	0.08524
5850		595.073	455.299	291.104	120.51	22.5532	1.62958	0.15511	0.08358	0.08526
5950		605.302	463.148	296.095	122.563	22.9341	1.65461	0.15601	0.08361	0.08525
6050		615.523	470.993	301.083	124.62	23.3148	1.67952	0.15688	0.08364	0.08526
6140		624.717	478.05	305.569	126.471	23.6575	1.70198	0.15768	0.08366	0.08526
6240		634.934	485.891	310.554	128.529	24.0388	1.72691	0.15855	0.08369	0.08525
6350		646.166	494.513	316.039	130.791	24.4583	1.75436	0.15953	0.08374	0.08527
6450		656.367	502.356	321.032	132.846	24.8393	1.77927	0.16042	0.08377	0.08526
6550		666.553	510.196	326.018	134.898	25.2204	1.80416	0.16131	0.0838	0.08527
6660		677.742	518.815	331.497	137.158	25.6393	1.83162	0.16227	0.08383	0.08527
6770		688.926	527.428	336.979	139.416	26.0586	1.85905	0.16324	0.08386	0.08528
6880		700.107	536.054	342.459	141.675	26.4778	1.88654	0.16422	0.08391	0.08526
6990		711.295	544.68	347.945	143.931	26.8965	1.91405	0.16517	0.08393	0.08527
7100		722.491	553.308	353.435	146.187	27.3149	1.9415	0.16616	0.08397	0.08528
7220		734.695	562.713	359.422	148.647	27.7715	1.97146	0.1672	0.08401	0.08528
7340		746.899	572.12	365.41	151.107	28.2283	2.00136	0.16826	0.08405	0.08528
7460		759.106	581.53	371.398	153.568	28.6856	2.03137	0.16933	0.08409	0.08528
7580		771.324	590.933	377.382	156.032	29.1434	2.06137	0.17038	0.08413	0.0853
7700		783.528	600.325	383.363	158.495	29.6003	2.09135	0.17145	0.08416	0.0853
7830		796.739	610.499	389.844	161.163	30.0947	2.12396	0.1726	0.0842	0.0853
7950		808.925	619.896	395.819	163.624	30.5506	2.15405	0.17367	0.08425	0.0853
8080		822.127	630.064	402.293	166.291	31.0439	2.18656	0.17479	0.08428	0.08531
8220		836.346	641.006	409.266	169.161	31.575	2.22158	0.17605	0.08433	0.08532
8350		849.551	651.161	415.737	171.829	32.0683	2.25417	0.17719	0.08438	0.08532
8490		863.764	662.102	422.691	174.7	32.5996	2.28917	0.17844	0.08441	0.08531
8620		876.96	672.27	429.14	177.367	33.0933	2.32175	0.17958	0.08445	0.08531
8760		891.173	683.217	436.087	180.24	33.625	2.35673	0.18081	0.08451	0.08532
8910		906.39	694.954	443.535	183.319	34.195	2.39426	0.18213	0.08455	0.08533
9050		920.585	705.903	450.486	186.193	34.7279	2.42924	0.18338	0.0846	0.08533
9200		935.802	717.606	457.923	189.271	35.2989	2.46684	0.18469	0.08465	0.08535
9350		951.039	729.282	465.358	192.351	35.8694	2.50434	0.18602	0.08469	0.08533
9500		966.29	740.942	472.792	195.433	36.4392	2.54175	0.18733	0.08473	0.08536
9660		982.566	753.374	480.739	198.719	37.0461	2.58161	0.18874	0.0848	0.08535
9810		997.809	765.031	488.189	201.804	37.6141	2.61915	0.19006	0.08484	0.08535
9970		1014.07	777.464	496.134	205.098	38.2208	2.65896	0.19148	0.08489	0.08536
10130		1030.37	789.876	504.072	208.393	38.8281	2.69876	0.19288	0.08493	0.08536
10300		1047.72	803.06	512.5	211.895	39.474	2.74107	0.19437	0.08499	0.08537
10470		1065.09	816.239	520.923	215.395	40.1202	2.78337	0.19589	0.08505	0.08536
10640		1082.46	829.412	529.352	218.889	40.766	2.82557	0.19738	0.08511	0.08537
10810		1099.82	842.575	537.778	222.388	41.4121	2.86777	0.19886	0.08515	0.08539
10990		1118.19	856.48	546.691	226.101	42.0962	2.91249	0.20043	0.08521	0.08539
11160		1135.53	869.595	555.11	229.606	42.7423	2.95465	0.20195	0.08528	0.08539
11350		1154.98	884.259	564.521	233.516	43.4661	3.00181	0.20361	0.08533	0.0854
11530		1173.42	898.166	573.425	237.218	44.1522	3.04644	0.20519	0.08539	0.0854
11720		1192.89	912.841	582.817	241.118	44.8765	3.09362	0.20687	0.08545	0.08541
11910		1212.36	927.524	592.204	245.013	45.6006	3.14083	0.20854	0.08549	0.08542
12100		1231.83	942.211	601.592	248.91	46.3257	3.18809	0.21021	0.08556	0.08542
12300		1252.34	957.652	611.479	253.02	47.0885	3.23786	0.21197	0.08564	0.08543
12500		1272.86	973.051	621.367	257.128	47.8509	3.28771	0.21371	0.08569	0.08543
12700		1293.38	988.439	631.258	261.237	48.6128	3.33755	0.21548	0.08576	0.08544
12910		1314.92	1004.62	641.63	265.561	49.4112	3.38983	0.21735	0.08583	0.08545
13120		1336.45	1020.79	652.001	269.88	50.2101	3.44213	0.21917	0.08589	0.08544
13330		1357.95	1036.95	662.392	274.189	51.0102	3.49446	0.22103	0.08597	0.08544
13550		1380.5	1053.86	673.292	278.699	51.8484	3.54938	0.22296	0.08603	0.08546
13770		1403.05	1070.74	684.189	283.207	52.686	3.60428	0.2249	0.08611	0.08547
14000		1426.61	1088.4	695.589	287.918	53.5608	3.66169	0.22692	0.08619	0.08546
14220		1449.12	1105.31	706.482	292.417	54.3982	3.71658	0.22886	0.08624	0.08548
14450		1472.65	1122.99	717.87	297.112	55.2721	3.7739	0.23089	0.08632	0.08547
14690		1497.22	1141.42	729.755	302.012	56.1833	3.83388	0.23301	0.0864	0.08549
14930		1521.8	1159.83	741.645	306.92	57.0918	3.89381	0.23512	0.08648	0.08549
15170		1546.4	1178.23	753.533	311.827	58.0003	3.95371	0.23725	0.08655	0.0855
15420		1572	1197.39	765.914	316.947	58.9456	4.01616	0.23945	0.08663	0.08551
15670		1597.56	1216.6	778.288	322.06	59.8913	4.07863	0.24165	0.08671	0.08551
15920		1623.06	1235.84	790.628	327.164	60.8378	4.14111	0.24385	0.08678	0.08551
16180		1649.52	1255.84	803.444	332.48	61.8225	4.20622	0.24615	0.08687	0.08551
16450		1676.94	1276.61	816.721	338.01	62.8418	4.27375	0.24855	0.08696	0.08552
16710		1703.33	1296.62	829.504	343.337	63.8246	4.3388	0.25084	0.08704	0.08555
16990		1731.7	1318.2	843.241	349.079	64.8834	4.40886	0.2533	0.08713	0.08553
17260		1759.01	1339.03	856.472	354.617	65.9048	4.47658	0.25568	0.08722	0.08555
17540		1787.36	1360.61	870.167	360.354	66.9632	4.54663	0.25815	0.08731	0.08556
17830		1816.7	1382.98	884.367	366.29	68.0591	4.61904	0.26073	0.08739	0.08557
18120		1846.01	1405.45	898.569	372.229	69.1565	4.69152	0.26329	0.08749	0.08558
18410		1875.32	1427.93	912.737	378.167	70.2569	4.76422	0.26588	0.08759	0.08558
18710		1905.57	1451.21	927.399	384.299	71.3938	4.8394	0.26854	0.08768	0.08559
19020		1936.77	1475.28	942.523	390.633	72.5679	4.91724	0.27127	0.08777	0.08559
19330		1967.96	1499.39	957.645	396.965	73.7412	4.99489	0.27404	0.08786	0.08561
19640		1999.09	1523.52	972.751	403.301	74.9166	5.07258	0.2768	0.08798	0.08561
19960		2031.2	1548.39	988.338	409.837	76.1319	5.15285	0.27964	0.08807	0.08562
20290		2064.21	1574.02	1004.4	416.581	77.3854	5.2354	0.28256	0.08819	0.08563
20620		2097.2	1599.66	1020.43	423.314	78.6403	5.3179	0.28548	0.08827	0.08563
20950		2130.2	1625.32	1036.47	430.038	79.8936	5.40027	0.28841	0.08839	0.08564
21290		2164.11	1651.74	1053.02	436.973	81.1855	5.48503	0.29143	0.0885	0.08565
21640		2199.03	1678.96	1070.05	444.096	82.5176	5.57224	0.29449	0.0886	0.08566
21990		2233.91	1706.22	1087.11	451.205	83.8518	5.65943	0.2976	0.08871	0.08567
22350		2269.77	1734.25	1104.66	458.513	85.2238	5.74912	0.30079	0.08884	0.08568
22710		2305.66	1762.31	1122.22	465.819	86.5949	5.83853	0.30397	0.08896	0.08569
23080		2342.58	1791.13	1140.26	473.319	88.0029	5.9304	0.30725	0.08908	0.08571
23460		2380.56	1820.67	1158.79	481.012	89.4528	6.02454	0.31061	0.0892	0.08571
23840		2418.59	1850.12	1177.32	488.699	90.9037	6.11856	0.31398	0.08931	0.08572
24230		2457.64	1880.37	1196.32	496.588	92.3891	6.21471	0.31745	0.08944	0.08574
24620		2496.74	1910.56	1215.31	504.487	93.873	6.31088	0.32089	0.08956	0.08573
25020		2536.82	1941.45	1234.75	512.571	95.3961	6.40944	0.32443	0.08969	0.08576
25430		2577.91	1973.1	1254.72	520.842	96.9583	6.51029	0.32805	0.08982	0.08576
25840		2619.07	2004.76	1274.69	529.125	98.522	6.61095	0.33171	0.08995	0.08577
26260		2661.35	2037.26	1295.12	537.604	100.122	6.71421	0.33544	0.09009	0.08578
26690		2704.66	2070.57	1316.03	546.259	101.755	6.81986	0.33924	0.09022	0.0858
27120		2747.97	2104	1336.96	554.928	103.383	6.92549	0.34306	0.09037	0.0858
27570		2793.22	2138.9	1358.87	564.005	105.085	7.03634	0.34705	0.09051	0.08581
28010		2837.45	2173.04	1380.26	572.881	106.749	7.14481	0.35095	0.09065	0.08583
28470		2883.75	2208.81	1402.6	582.179	108.493	7.25857	0.35504	0.09079	0.08584
28930		2930.07	2244.47	1424.97	591.472	110.236	7.37225	0.35912	0.09095	0.08585
29400		2977.49	2280.87	1447.89	600.973	112.018	7.48884	0.36331	0.09109	0.08586
29880		3025.82	2318.05	1471.41	610.657	113.84	7.60814	0.36759	0.09125	0.08588
30370		3075.14	2355.96	1495.46	620.519	115.694	7.7299	0.37193	0.0914	0.0859
30860		3124.5	2393.82	1519.54	630.375	117.542	7.8514	0.3763	0.09156	0.08591
31360		3174.93	2432.57	1544.11	640.441	119.427	7.97557	0.38076	0.09171	0.08592
31870		3226.46	2472.15	1569.22	650.73	121.347	8.10229	0.38531	0.09188	0.08592
32390		3278.9	2512.37	1594.82	661.208	123.301	8.23177	0.38994	0.09204	0.08595
32920		3332.3	2553.35	1620.92	671.856	125.297	8.36382	0.39466	0.09221	0.08596
33450		3385.68	2594.28	1646.96	682.522	127.292	8.4959	0.3994	0.09239	0.08596
34000		3441.12	2636.77	1674.05	693.593	129.361	8.63308	0.40428	0.09256	0.08598
34550		3496.59	2679.33	1701.16	704.656	131.431	8.7702	0.4092	0.09273	0.086
35110		3552.94	2722.75	1728.78	715.958	133.539	8.91027	0.41418	0.09291	0.08602
35690		3611.28	2767.72	1757.44	727.692	135.72	9.05539	0.41933	0.09309	0.08603
36270		3669.71	2812.72	1786.18	739.474	137.902	9.20074	0.4245	0.09328	0.08606
36860		3729.18	2858.36	1815.46	751.455	140.124	9.34849	0.42974	0.09347	0.08606
37460		3789.63	2904.83	1845.26	763.624	142.386	9.49876	0.43509	0.09366	0.08609
38060		3850.09	2951.34	1875.07	775.76	144.651	9.64892	0.44042	0.09385	0.0861
38680		3912.49	2999.48	1905.94	788.349	146.994	9.80403	0.44595	0.09405	0.08612
39310		3975.88	3048.35	1937.33	801.16	149.373	9.96193	0.45155	0.09425	0.08614
39950		4040.23	3097.92	1969.24	814.159	151.799	10.1223	0.45725	0.09446	0.08615
40600		4105.6	3148.25	2001.68	827.341	154.266	10.2854	0.46302	0.09466	0.08615
41260		4172.15	3199.23	2034.64	840.744	156.772	10.4511	0.46889	0.09488	0.08617
41930		4239.61	3251	2068.1	854.391	159.32	10.6194	0.47485	0.09508	0.08619
42620		4309.21	3304.23	2102.48	868.46	161.942	10.7927	0.48099	0.09531	0.08621
43310		4378.84	3357.27	2136.74	882.55	164.557	10.9662	0.48713	0.09552	0.08623
44010		4449.33	3411.07	2171.56	896.902	167.208	11.1423	0.49337	0.09576	0.08625
44730		4521.61	3466.45	2207.39	911.69	169.935	11.3235	0.49977	0.09598	0.08626
45460		4594.9	3522.43	2243.59	926.685	172.706	11.5074	0.50624	0.09621	0.08629
46200		4669.41	3579.11	2280.32	941.902	175.509	11.6937	0.51283	0.09645	0.08632
46950		4744.96	3636.57	2317.64	957.304	178.347	11.8826	0.51953	0.09669	0.08633
47710		4821.72	3694.63	2355.44	972.902	181.232	12.0743	0.52629	0.09693	0.08635
48490		4900.39	3754.11	2394.25	988.921	184.19	12.2709	0.53325	0.09718	0.08638
49280		4980.18	3814.53	2433.57	1005.11	187.182	12.4695	0.54029	0.09744	0.08639
50080		5060.83	3875.9	2473.61	1021.49	190.206	12.6706	0.5474	0.09769	0.0864
50890		5142.45	3937.97	2514.25	1038.06	193.27	12.8738	0.55464	0.09795	0.08644
51720		5226.19	4001.76	2555.85	1055.05	196.412	13.0822	0.56204	0.0982	0.08645
52560		5310.73	4066.22	2598.03	1072.27	199.597	13.2932	0.56953	0.09848	0.08647
53420		5397.47	4132.13	2641.37	1089.9	202.858	13.5092	0.5772	0.09874	0.0865
54290		5485.25	4198.65	2685.37	1107.74	206.14	13.7281	0.58495	0.09903	0.08652
55170		5574.11	4265.94	2729.98	1125.87	209.46	13.9485	0.59281	0.09931	0.08655
56070		5664.99	4334.53	2775.67	1144.44	212.857	14.1731	0.60086	0.09961	0.08657
56980		5756.71	4403.66	2821.75	1163.18	216.288	14.4011	0.60899	0.0999	0.0866
57910		5850.48	4474.06	2868.81	1182.33	219.796	14.6339	0.61731	0.10019	0.08662
58850		5945.38	4545.07	2916.32	1201.73	223.32	14.8691	0.62572	0.10049	0.08664
59810		6042.3	4617.34	2964.98	1221.51	226.915	15.109	0.63431	0.10079	0.08667
60780		6140.22	4690.47	3014.24	1241.51	230.542	15.3511	0.64297	0.10111	0.0867
61770		6239.85	4765.01	3064.51	1261.93	234.235	15.5987	0.65183	0.10143	0.08671
62770		6340.74	4840.37	3115.23	1282.55	237.975	15.8486	0.66075	0.10174	0.08674
63790		6443.93	4917.38	3166.93	1303.6	241.787	16.1043	0.66986	0.10207	0.08678
64830		6548.97	4996.1	3219.73	1325.05	245.667	16.3656	0.67915	0.10239	0.0868
65880		6655.17	5075.53	3273.1	1346.75	249.581	16.6299	0.68851	0.10273	0.08683
66960		6764.16	5157.16	3328.31	1369.13	253.607	16.9023	0.69816	0.10308	0.08685
68050		6873.97	5239.58	3384.16	1391.74	257.681	17.1789	0.70786	0.10343	0.08689
69150		6984.59	5322.48	3440.55	1414.58	261.778	17.4576	0.71768	0.10378	0.0869
70280		7097.95	5407.18	3498.48	1438.09	265.976	17.744	0.72776	0.10414	0.08694
71420		7212.45	5492.49	3556.91	1461.94	270.219	18.0345	0.73795	0.10449	0.08698
72580		7329.61	5579.14	3616.51	1486.27	274.533	18.3317	0.74831	0.10488	0.087
73760		7448.94	5667.19	3677.07	1511.11	278.92	18.6347	0.75886	0.10525	0.08703
74960		7570.42	5756.43	3738.69	1536.34	283.381	18.943	0.76961	0.10564	0.08706
76180		7694.08	5847.23	3801.3	1562.06	287.906	19.2574	0.78052	0.10603	0.0871
77420		7819.8	5939.97	3864.86	1588.23	292.491	19.577	0.79164	0.10642	0.08712
78680		7947.69	6034.41	3929.68	1614.84	297.156	19.9007	0.80293	0.10682	0.08716
79960		8077.45	6130.1	3995.64	1641.82	301.91	20.2307	0.81442	0.10723	0.08719
81260		8209.05	6227.32	4062.58	1669.26	306.73	20.5659	0.8261	0.10765	0.08723
82580		8342.49	6326.13	4130.42	1697.16	311.611	20.9053	0.83796	0.10808	0.08727
83930		8478.52	6427.24	4199.73	1725.66	316.607	21.2524	0.85009	0.1085	0.0873
85290		8615.45	6528.93	4269.69	1754.45	321.633	21.6022	0.86235	0.10894	0.08734
86680		8755.48	6633.03	4341.17	1783.94	326.77	21.9602	0.8749	0.10939	0.08738
88090		8897.21	6738.92	4413.99	1813.89	331.972	22.3245	0.88763	0.10983	0.0874
89520		9040.97	6846.3	4487.93	1844.29	337.248	22.6938	0.90057	0.11029	0.08746
90980		9187.35	6956.59	4563.48	1875.34	342.647	23.0709	0.91378	0.11077	0.08748
92460		9335.13	7068.82	4640.25	1906.74	348.119	23.4516	0.92717	0.11123	0.08752
93960		9484.91	7182.71	4718.12	1938.57	353.663	23.8388	0.94075	0.11172	0.08757
95490		9637.34	7299.1	4797.76	1970.99	359.313	24.2346	0.9546	0.1122	0.08762
97040		9791.4	7416.69	4878.47	2003.9	365.034	24.6354	0.96861	0.1127	0.08766
98620		9948.53	7536	4960.63	2037.55	370.872	25.0434	0.98289	0.1132	0.08768
100230		10108.6	7657.31	5044.15	2071.87	376.818	25.4596	0.9975	0.11371	0.08772
101860		10270	7779.76	5128.74	2106.68	382.812	25.882	1.0123	0.11423	0.08777
103510		10432.8	7903.82	5214.53	2141.96	388.879	26.3096	1.02724	0.11477	0.08782
105200		10601	8031	5302.49	2178.12	395.1	26.748	1.04259	0.11531	0.08787
106910		10772.1	8159.36	5391.41	2214.61	401.396	27.1937	1.05811	0.11585	0.08789
108650		10946.6	8290.54	5481.3	2251.83	407.808	27.6476	1.07388	0.1164	0.08796
110410		11123.2	8423.84	5572.02	2289.58	414.271	28.1061	1.08983	0.11698	0.08799
112210		11304.1	8560.38	5664.61	2328.07	420.884	28.5759	1.10617	0.11754	0.08805
114030		11487.4	8698.76	5758.37	2366.78	427.577	29.0498	1.12266	0.11812	0.0881
115890		11674.8	8840.71	5854.28	2406.35	434.392	29.5338	1.13954	0.11872	0.08814
117770		11863.2	8984.03	5951.49	2446.19	441.283	30.0238	1.15659	0.11933	0.08819
119690		12054.5	9130.16	6050.57	2486.89	448.294	30.5251	1.17397	0.11994	0.08824
121640		12249	9278.37	6151.21	2528.25	455.419	31.0341	1.19161	0.12056	0.0883
123620		12447.2	9427.73	6253.86	2570.17	462.7	31.5481	1.20952	0.1212	0.08834
125630		12647.8	9578.91	6358.25	2612.64	470.117	32.0691	1.22768	0.12184	0.08841
127670		12850.8	9732.17	6464.67	2655.77	477.663	32.5965	1.24614	0.12249	0.08845
129750		13057.6	9888.05	6573.32	2699.64	485.367	33.1342	1.26492	0.12315	0.08851
131860		13266.8	10046	6683.85	2744.14	493.201	33.6806	1.28395	0.12381	0.08856
134000		13478.3	10205.7	6796.12	2789.28	501.136	34.237	1.30328	0.1245	0.08861
136180		13693.6	10368.3	6911.16	2835.24	509.217	34.8024	1.32296	0.12521	0.08867
138400		13912.7	10534.7	7028.94	2882.01	517.391	35.3789	1.34304	0.12592	0.08873
140650		14134.7	10703.6	7149.16	2929.64	525.6	35.963	1.36348	0.12664	0.08879
142940		14360.5	10875.5	7271.31	2977.92	533.952	36.5539	1.38425	0.12737	0.08885
145260		14590.8	11050.3	7395.27	3026.83	542.407	37.1507	1.40529	0.12812	0.08892
147620		14825.5	11229.4	7521.64	3076.3	551.024	37.7568	1.42663	0.12887	0.08898
150020		15063.3	11413.1	7649.94	3126.13	559.832	38.3755	1.44829	0.12964	0.08905
152460		15304.2	11600.4	7780.85	3176.69	568.767	39.0015	1.47031	0.13042	0.08911
154940		15549	11791.5	7914.22	3227.96	577.877	39.6396	1.49274	0.1312	0.08917
157460		15796.7	11986	8049.59	3280.33	587.135	40.2896	1.51555	0.13201	0.08924
160030		16050	12183.5	8187.65	3333.83	596.604	40.9531	1.53885	0.13283	0.08931
162630		16306.6	12383.7	8327.41	3387.96	606.224	41.627	1.56236	0.13366	0.08938
165270		16568.1	12588.1	8469.3	3442.89	615.951	42.3139	1.58627	0.13451	0.08944
167960		16833.3	12795.8	8613.76	3498.86	625.84	43.0179	1.61066	0.13537	0.08951
170690		17101.1	13006.5	8759.51	3555.95	635.884	43.7313	1.63543	0.13624	0.08959
173470		17370.6	13221	8906.92	3613.87	646.102	44.4568	1.66058	0.13713	0.08966
176290		17643.6	13438	9056.19	3672.55	656.463	45.1941	1.68612	0.13804	0.08974
179160		17921.7	13659.9	9207.97	3732.46	666.99	45.9455	1.71208	0.13895	0.08981
182070		18205.2	13885	9361.52	3793.09	677.576	46.7067	1.73845	0.13989	0.08988
185040		18494.1	14113.7	9518.31	3855.01	688.351	47.4853	1.76535	0.14083	0.08997
188050		18789.3	14344.7	9677.85	3917.88	699.276	48.273	1.79263	0.1418	0.09004
191100		19089.4	14578.5	9838.67	3981.61	710.336	49.071	1.82026	0.14278	0.09013
194210		19394.7	14815.1	10001.9	4046.87	721.524	49.8886	1.84848	0.14375	0.0902
197370		19705	15055.7	10167.3	4113.18	732.87	50.7238	1.87726	0.14477	0.09028
200580		20020	15298.9	10333.7	4180.55	744.369	51.5713	1.90651	0.14579	0.09037
203840		20339	15546.8	10502.5	4248.86	756.067	52.432	1.93627	0.14684	0.09046
207160		20664.3	15798.6	10674.7	4318.69	767.928	53.3081	1.96651	0.14791	0.09054
210530		20993.6	16053.3	10849	4389.43	779.971	54.1966	1.99725	0.14899	0.09063
213950		21330.3	16312	11025.2	4461.48	792.186	55.0953	2.02828	0.15007	0.09073
217430		21673.6	16575.5	11204.1	4534.74	804.518	56.0055	2.0598	0.15118	0.09081
220970		22023.4	16842.7	11385.9	4609.45	817.001	56.9291	2.09196	0.15233	0.0909
224560		22379.4	17112.4	11570.7	4684.8	829.772	57.8629	2.12471	0.15347	0.09102
228220		22738.9	17388.5	11760.1	4761.56	842.835	58.8196	2.15813	0.15468	0.0911
231930		23102.6	17667.7	11952	4839.34	856.135	59.7854	2.19205	0.1559	0.0912
235700		23473.7	17951.4	12145.5	4918.38	869.686	60.7561	2.2265	0.15716	0.09129
239540		23851	18240.2	12341.6	4998.82	883.463	61.7425	2.26155	0.15843	0.09141
243430		24232.4	18531.7	12541.1	5080.58	897.479	62.7435	2.2971	0.15972	0.09151
247390		24621	18827	12745.8	5163.89	911.71	63.7594	2.33317	0.16103	0.09161
251420		25018.1	19125.5	12953.4	5248.77	926.19	64.797	2.36977	0.16238	0.09172
255500		25421.9	19425.7	13163.4	5335.09	940.877	65.8457	2.40687	0.16373	0.09181
259660		25833.9	19732.6	13378.5	5422.88	955.885	66.9222	2.44466	0.16511	0.09193
263880		26256.3	20045.4	13597.6	5511.87	971.127	68.013	2.48319	0.16651	0.09206
268180		26686	20365.3	13819.3	5603.47	986.622	69.1225	2.52241	0.16795	0.09215
272540		27122.1	20687.5	14042.6	5696.15	1002.24	70.249	2.56226	0.1694	0.09228
276970		27568.2	21013.6	14268.8	5790.09	1018.02	71.3994	2.60288	0.17087	0.09238
281480		28026.8	21345.1	14497.3	5885.76	1034.08	72.5745	2.64423	0.17237	0.09249
286050		28491.4	21680.9	14729	5982.47	1050.32	73.7668	2.68615	0.17388	0.09263
290710		28967.6	22023	14964.7	6080.77	1066.86	74.9751	2.72881	0.17544	0.09275
295440		29449.3	22371.6	15204.2	6179.95	1083.54	76.1985	2.7722	0.17701	0.09287
300240		29937.6	22724.9	15447	6280.1	1100.43	77.4395	2.81623	0.17859	0.09299
305120		30436.6	23084.6	15692.8	6381.91	1117.61	78.7126	2.86106	0.18023	0.09313
310090		30944.1	23448.3	15941.6	6484.82	1135.07	80.003	2.90671	0.18187	0.09325
315130		31458.9	23818	16194.9	6588.47	1152.69	81.3013	2.95299	0.18355	0.0934
320260		31982.3	24194.2	16452.9	6693.75	1170.56	82.6204	3.00008	0.18526	0.09352
325470		32512.3	24575.2	16713.9	6800.49	1188.66	83.9594	3.04802	0.18699	0.09366
330760		33051.7	24960.3	16979.6	6909.3	1206.97	85.3157	3.09686	0.18874	0.0938
336140		33600.7	25354.5	17253.4	7018.63	1225.55	86.6913	3.14666	0.19054	0.09395
341610		34152.8	25761.1	17530	7129.05	1244.44	88.0814	3.19742	0.19236	0.09409
347160		34715.9	26180.1	17809.2	7241.53	1263.3	89.4944	3.24889	0.19421	0.09423
352810		35295	26607.1	18092.2	7355.75	1282.36	90.9238	3.3012	0.19608	0.09437
358550		35881.9	27040.3	18377.9	7470.45	1301.66	92.3681	3.35415	0.19795	0.09454
364380		36476.4	27482.8	18667.4	7587.25	1321.21	93.826	3.40804	0.19985	0.09469
370310		37084.4	27933.4	18962.7	7706.5	1341.13	95.3092	3.46311	0.2018	0.09484
376330		37703.2	28389.2	19264.7	7828.06	1361.39	96.8115	3.51905	0.20377	0.095
382450		38334.7	28847.7	19572.5	7952.18	1382.29	98.3276	3.5759	0.20575	0.09516
388670		38972.6	29311.9	19886.3	8077.4	1403.62	99.8736	3.63376	0.20779	0.09533
394990		39624	29783.6	20205.3	8203.91	1425.15	101.452	3.69251	0.20985	0.0955
401420		40289.9	30260.4	20531.7	8331.6	1447	103.048	3.75212	0.21195	0.09568
407950		40967.8	30745.1	20866.6	8460.31	1469.34	104.67	3.81264	0.21409	0.09584
414580		41656.7	31236.8	21207	8590.47	1491.95	106.309	3.87403	0.21624	0.09601
421330		42357.5	31732.6	21555.6	8722.64	1514.55	107.973	3.9363	0.21847	0.09621
428180		43067.8	32232.8	21909.1	8855.47	1537.39	109.658	3.99956	0.22069	0.09638
435140		43789.8	32744.3	22264.8	8989.69	1560.61	111.378	4.06388	0.22297	0.09654
442220		44531.7	33262.7	22627.5	9125.17	1584.19	113.129	4.12944	0.22529	0.09675
449420		45290.5	33791.9	22996.5	9263.83	1608.21	114.927	4.19603	0.22763	0.09692
456730		46057.3	34330.9	23372.4	9406.74	1632.58	116.757	4.26347	0.23003	0.09712
464150		46836.6	34872.9	23753.8	9552.38	1657.32	118.616	4.33194	0.23246	0.09732
471700		47630.6	35426.8	24142.8	9699.68	1682.2	120.531	4.40111	0.23492	0.09751
479380		48437.8	35991.1	24538.1	9847.79	1707.64	122.483	4.47117	0.23744	0.09771
487170		49259.5	36556.4	24936.4	9995.09	1733.57	124.442	4.54179	0.23997	0.09794
495100		50091.2	37129.7	25342.2	10143.4	1759.82	126.44	4.61376	0.24258	0.09814
503150		50934.7	37715.8	25754.3	10293.9	1786.55	128.482	4.68704	0.24521	0.09835
511330		51791.4	38312.5	26175.9	10447.3	1813.9	130.565	4.76166	0.24789	0.09856
519650		52665.7	38917.5	26609.6	10603.1	1841.78	132.676	4.83793	0.2506	0.09879
528100		53553.1	39535.9	27051.1	10760.9	1869.83	134.79	4.91569	0.25337	0.09902
536690		54446	40162.9	27499.8	10921.3	1898.17	136.956	4.99474	0.2562	0.09923
545420		55344.6	40801	27957.1	11085.6	1927.06	139.171	5.07476	0.25904	0.09947
554290		56258.4	41449.8	28420.9	11250.9	1956.26	141.427	5.15638	0.26194	0.0997
563310		57189.6	42112.3	28894.8	11418.4	1985.75	143.715	5.23913	0.26491	0.09994
572470		58128.4	42787.2	29377.3	11588.8	2015.8	146.007	5.32297	0.26791	0.10018
581780		59079.4	43472.9	29866.9	11764.3	2046.28	148.342	5.40808	0.27095	0.10042
591250		60055.8	44163.5	30366.9	11943.5	2077.64	150.725	5.49433	0.27403	0.10068
600860		61059.2	44865.6	30874.4	12127	2109.78	153.163	5.58187	0.27719	0.10094
610640		62090.7	45582.2	31387.2	12312.5	2143.02	155.65	5.67064	0.28039	0.10119
620570		63144.4	46310.7	31907	12498.9	2177.1	158.168	5.76128	0.28365	0.10146
630660		64215.3	47045.6	32432.5	12688.8	2211.32	160.733	5.85363	0.28696	0.10172
640920		65300.4	47788.1	32969.3	12884	2246.21	163.378	5.94743	0.29032	0.10199
651340		66394.7	48538.3	33511.6	13081.1	2281.85	166.066	6.04309	0.29372	0.10227
661940		67514.3	49307.9	34060.1	13280.3	2317.99	168.8	6.14089	0.29719	0.10255
672700		68656.6	50090.2	34610	13482.9	2354.63	171.596	6.24019	0.30073	0.10283
683650		69816.7	50874.3	35169.8	13690	2391.88	174.474	6.34074	0.30433	0.10311
694770		70997.7	51659.9	35734.4	13902.8	2430.23	177.387	6.4425	0.30796	0.10341
706070		72220.6	52456.3	36301.7	14117.7	2469.19	180.321	6.54584	0.31166	0.1037
717550		73466.2	53263.4	36879.7	14337.4	2508.75	183.281	6.65139	0.31536	0.10402
729220		74741	54089.6	37465.6	14562.8	2548.9	186.283	6.75939	0.3191	0.10433
741080		76038.7	54932.7	38061.9	14794.1	2589.91	189.33	6.8692	0.32293	0.10465
753140		77359.8	55789.1	38662.7	15028.5	2631.03	192.441	6.98085	0.32681	0.10495
765390		78690.8	56654.9	39272.9	15268.2	2672.89	195.611	7.09436	0.33075	0.10529
777840		80033.3	57534.9	39890.3	15509.7	2715.48	198.834	7.20947	0.33475	0.10561
790490		81396.5	58436.4	40518.7	15755.2	2758.09	202.148	7.3262	0.33894	0.10593
803350		82782.7	59352.5	41158.3	16006.4	2800.86	205.557	7.44555	0.34322	0.10629
816410		84179.1	60295.4	41810.7	16261.9	2844.31	209.048	7.56648	0.34759	0.10664
829690		85595	61251.1	42469.4	16518.9	2888.82	212.581	7.68934	0.35203	0.10699
843190		87036.1	62234.9	43130.7	16778.6	2934.52	216.165	7.81368	0.35652	0.10735
856900		88510.5	63236.5	43796.8	17041	2980.98	219.838	7.94052	0.36109	0.1077
870840		90025.8	64254.4	44476.5	17307.9	3027.7	223.57	8.0694	0.36572	0.10807
885000		91587.7	65281.4	45154.8	17577.2	3074.24	227.358	8.20033	0.37029	0.10845
899400		93184.1	66318.9	45838.5	17849.6	3120.64	231.212	8.33356	0.37489	0.10884
914030		94798.9	67387	46523	18124.1	3167.45	235.136	8.46925	0.37959	0.10923
928890		96428.1	68478.2	47214.1	18401.8	3214.64	239.164	8.60548	0.38435	0.10963
944000		98080	69587.5	47909.5	18682.7	3263.47	243.285	8.74361	0.38919	0.11002
959360		99756.1	70720.3	48612.1	18970.9	3312.4	247.428	8.88401	0.39411	0.11042
974960		101476	71870	49312.8	19266	3362.58	251.602	9.02582	0.39912	0.11083
990820		103244	73052.2	50029.4	19566.4	3413.79	255.838	9.16999	0.4042	0.11125
1006930		105055	74267.6	50765	19867.9	3465.81	260.163	9.3162	0.40937	0.11169

[truncated: 1 more sheets: Fig.5d]
